# Supplementary material for: Pathways linked to unresolved inflammation and airway remodelling characterize the transcriptome in two independent severe asthma cohorts
Source: Respirology. 2022 Jun 7;27(9):730–8. doi: 10.1111/resp.14302 (PMC9540453; doi:10.1111/resp.14302)
Supplement: Supplementary file 2 — Table S1. Gene sets entered into gene set variation analysis. [file RESP-27-730-s005.xlsx]

## Sheet: GSVA - Gene sets analysed
Table S1: Gene sets entered into gene set variation analysis
Gene set name	#	Genes in gene set	Source
Tcell.activated.HS.IVS	1	LDLRAP1, ASPM, BCL11B, MIS18A, CAMK4, CCNA2, CCNB1, CCNB2, CD3D, CD3E, CD3G, CD5, CD6, CD8A, CD8BP, CD8B, CDK1, CPOX, CTLA4, CXCR6, DGKA, DNAJB1, DUSP2, EGLN3, PRR11, GPR15, GZMK, H2AFX, HDGFRP3, PIK3IP1, HMMR, ICOS, IL22, IL9, INPP4B, KIF14, LAG3, LEF1, LEPROTL1, LRRN3, MELK, TAF1D, MKI67, PAICS, PRC1, ATAD2, DUSP4, RRM1, DEPDC1, AURKA, TCF7, TRAC, TOP2A, TPX2, TRAT1, UBE2C, UBE2S, ZBED2, ZWINT,…	http://www.ncbi.nlm.nih.gov/pubmed/15789058
Bcell.activated.HS.IVS	2	AMPD1, PPOX, BANK1, BCL11A, TNFRSF17, BLK, BLNK, BMP8B, STAP1, VCPKMT, C19orf10, EDEM2, CD19, MS4A1, CD79A, CD79B, KLF6, DDOST, EAF2, EIF2AK3, ELL2, PDIA4, FCRL2, FKBP11, FAM46C, TXNDC15, TMEM156, GNG7, GPRC5D, WHSC1L1, SPCS2, SEL1L3, LZTFL1, MAN1A1, MANEA, NXPE3, NGLY1, OSBPL10, MZB1, PAX5, SUB1, PNOC, POU2AF1, QRSL1, RPN1, SEC24A, KDM5D, SPATS2, SPIB, SSR1, HSPA13, TCF3, TCL1A, SEC62, HSP90B1, …
Monocyte.activated.HS.IVS	3	ATP13A3, AP1S2, BHLHE41, CASP1, CCL24, CCRL2, CD1D, CDK5RAP2, CLEC5A, VCAN, CTSD, CTSL, CXCL1, CXCL3, CXCL5, CYBB, DFNA5, HBEGF, DUSP6, EREG, THBS1, PID1, GNA15, HS3ST3B1, IER3, IL19, IL1A, IL1B, IL36G, IL1RN, IL24, IL3RA, IL6, MTF1, MMP1, MMP14, MMP19, MMP9, NPC1, NRIP3, PFKFB3, PLAUR, PLD3, PPBP, PPIF, PTX3, RNU2-1, PHACTR1, SERPINB2, SERPINB7, SLC28A3, SLC31A1, SLC3A2, SRC, TCIRG1, TFPI2, NEAT…
NKcell.activated.HS.IVS	4	CD244, CHST12, CLIC3, IVNS1ABP, IVNS1ABP, KIR3DL2, KIR3DL1, KIR2DL2, KIR2DL4, KIR2DS4, KIR2DS5, KIR2DS5, KIR3DS1, KLRF1, NS1-BP, PTGDR, TGFBR1, YPEL1
Dentritic.activated.HS.IVS	5	ABTB2, ADAM12, ALOX15, CBR3, CCL13, CCL17, CD1A, CD1B, CD1E, CD86, N4BP2L1, CHST7, CLEC10A, CLIC2, CRLF2, CXCL11, EHD4, TRAFD1, FSCN1, IFI6, GRSF1, H6PD, HLA-DQA1, HLA-DQB1, HMG20B, HMOX1, IFIT1, CD209, CERS6, IFIH1, POGLUT1, MFSD12, MMP12, MX1, NAGPA, NR4A3, OAS1, SLCO5A1, PDCD1LG2, RAB30, RAB9A, RASSF4, ARHGAP22, SLC27A3, SIGLEC1, SPRED2, TBC1D13, UBD, CNOT10, TIFAB, MAP3K13, WFDC21P, NAA25, GP…
Eosinophil.markers	6	ADAM28, CNR2, FFAR3, LGALS12, PRSS33, SPNS3, ADAM8, CORO1A, FHL3, LTC4S, RAB37, TESC, ARAP3, CYP4F12, GGT5, MCTP2, RAB3D, TNFSF14, ASB2, DACH1, GPR56, MMP25, RD3, TREML2, ATP2A3, DAPK2, GPR97, NHSL2, RNASE2, TRPM6, CASS4, DGKD, ICAM3, P2RY2, TSPAN18, CD300LB, EMP4P, IFITM1, PADI2, SIGLEC10, VSTM1, CD69, FAM101B, IL1RL1, PADI4, SIGLEC8, CDA, FAM65B, IL5RA, PGLYRP1, SLC24A3, CHST15, FFAR2, KIF21B, …
Neutrophil.activated.HS.IVS	7	ABTB1, AMPD2, FAM53C, CCR3, CDA, CMTM2, CLC, CREB5, CTBS, CTBS, DICER1, MSL1, FCGR2B, FCGR3B, FCGR3B, MANSC1, FPR2, FRAT2, GPR27, FFAR2, HSPA6, CXCR1, CXCR2, TMCC1, SLC45A4, KRT23, MBOAT7, TSEN34, MXD1, YPEL3, CEP19, R3HDM4, MPPE1, SLC25A37, NCF4, NRBF2, PHC2, PROK2, RALB, RNF141, SEC14L1, MSRB1, STX3, TSPAN16, VMP1, VNN2, XPO6
Neutrophil.nas.brushings.HS	8	FCGR2A, FCGR2C, CXCR1, CXCR2, FPR1, MME	http://www.ncbi.nlm.nih.gov/pubmed/27677865
Lung.biopsy.HDM.Rhesus.IVV.UP	9	CCL26, LOXL4, NOS2, CD36, CDH13, JAM2, HIGD1B, CLCA1, FZD5, CST2, IGHE, ATP5J, ALOX15, FETUB, AADAC, TOX2, LYPD1, CYYR1, HS3ST4, CST1, KRT31, IL1R2, NKX1-2, TUBAL3, PRKD1	http://www.ncbi.nlm.nih.gov/pubmed/21819959
Lung.brushings.asthma.HS.IVV.UP	10	CLCA1, POSTN, PRR4, SERPINB2, CPA3, TPSB2, TPSAB1, C16orf54, STOM, ZMAT2, AHDC1, EVC2	http://www.ncbi.nlm.nih.gov/pubmed/17898169
Lung.brushings.asthma.HS.IVIVO.DOWN	11	GPR115, DMXL2, STEAP4, MUC5B, SCNN1G, TMEM45A, SCGB3A1
Lung.brushings.FLU.asthma.HS.IVV.UP	12	FKBP5, GAS1, PHACTR3, FAM107A, HIF3A, TSC22D3, KLF9, HCAR3, PER1, C6, SORD, LINC00964, FXYD1, AHNAK2, WIPI1, CST1, CLCA1
Lung.brushings.FLU.asthma.HS.IVV.DOWN	13	TFCP2L1, HBB, MUC13, POSTN, SERPINB2
Lung.biopsy.Th2high.asthma.HS.IVV.UP	14	CCL26, PTCHD4, CLCA1, CST1, TUBAL3, CST2, CDH13, JAM2, NOS2, NTRK1, TMEM132B, PTGDR2, ZNF436, IL1R2, IGHE, FETUB, HIGD1B, TOX2, GRM8, NAGS, KRT31, KRT34, ATP5J, FZD5, LOXL4, NKX1-2, AADAC, DOK1, HRH1, CYYR1, CTDSPL, NOVA2, WWC2-AS2, PRKD1, CEP72, SLCO2A1, CD36, DISP1, LYPD1, ADM5, ALOX15, FAM124B	http://www.ncbi.nlm.nih.gov/pubmed/21187436
Lung.biopsy.Th2high.asthma.HS.IVV.DOWN	15	IRS2, CXCL6, FOLR1, DUSP1, DUSP4, MUC5B, SAA4, GLRB, HS3ST4, PROS1, TMEM45A, NR1I2, CSF3, AKR1C1, ACHE, CLGN, GUSBP4, GJB7, HGD, PIP5K1B, NA, SLC13A3, ZNF331, PGLYRP4, C11orf63, KIAA0232, PTP4A1, NSUN7, TSPAN6, HNF1A-AS1, RHOV, LRRC37B, PCYT2, LRWD1, ODC1, GK5, OSBPL6, ACTA1, CES4A, TCTN1, CCDC30
PBMC.MS.HS.IVV.UP	16	HBG1, CAMKK2, CAV1, DUSP1, DUSP5, FLNC, TNFRSF17, ALPL, TRIB1, SGK1, MME, SOCS3, PTGS2, IL1RAP, IL1R2, LIFR, COL18A1, ITGB8, GPC1, SLIT1, POMZP3, KCNJ4, SELL, PABPC4, TRIM9, PDLIM4, IGKC, IGH, GYPC, CDKN2C, CCL11, CABP1, RAMP3, RRM2, RBFOX2, CXCL8, MMP9, CXCL2, CD38, FPR1, TOP2A, AKAP8L, TRIP6, BCL3, RB1, CDC45, CREBBP, EGR1, TFDP1, ADCY3, SAT1, CCL3, FOS, MXD1, NA	http://www.ncbi.nlm.nih.gov/pubmed/23190644
PBMC.MS.HS.IVV.DOWN	17	NCK1, FASLG, ABI1, PSTPIP1, ARNTL, CLTC, RPS6KB1, FEZ1, CD247, GNAI1, HLA-F, HLA-B, KLRD1, KLRC1, KLRC1, EIF3C, EIF3A, HTRA2, ITGAL, SMAD7, CUL4A, SF3B3, MLH1, CDC7, SNUPN, HNRNPAB, SYT11, PRF1, MAS1, IFNG, NUP210, CDK13, SLC4A4, KIAA1279, VPS4B, XCL1, C14orf1, NFE2L1, CTCF, BRD8, RAB9A, ID3, PRSS23, PSMA3, GZMA, TAF1A, ATF2, STAT4, CEBPG
PBMC.SLE.HS.IVV.UP	18	COPB2, S1PR4, GNB1, ARHGEF2, CAMKK2, RABAC1, KIF3B, MKNK1, FLOT2, GRAP, MINK1, MAP3K14, MAP2K4, FMNL1, PGAM1, GLS, MTOR, NEDD4L, PTPN6, CSK, STAT5B, PIK3CD, HCLS1, RPA1, PRDX1, RPA2, HADHB, PRDX4, FZD7, LIMK2, AP3D1, VAMP2, VAPB, CFL1, WIPF1, DDB1, STX12, GPSM3, S100A9, IFNGR2, DLGAP5, ARF3, TPD52L2, PHC2, MAP4K4, GPI, AIMP2, ENO1, AKAP8L, RXRA, MBD2, ACVR1, SPEN, ICAM3, TRIP12, S100A8, RBPJ, PPP…
PBMC.SLE.HS.IVV.DOWN	19	CYCS, CALD1, SLC25A4, PNO1, METAP2, FASLG, PKN2, AKT2, FGF2, RNF216, SSX2IP, RHEB, PIK3R1, GNAI1, TFRC, SH2B3, NCR1, HSPA5, LIPC, GUCY1A2, DLG2, SMAD7, ARF6, IFNG, SLC4A4, TIMM17A, YES1, JUND, MED1, GTF2B, ARID4A, RORA, CDKN1B, ENC1, ID2, MATK, ID3, ID1, KRR1, TNPO1, ANXA1, SKI, SRSF7, CHD1, SRSF3, MXD4, HIST1H1B
PBMC.JRA.HS.IVV.UP	20	GNA12, MINK1, MAP3K14, RIPK1, GRB14, BCL10, SNTA1, HMOX1, SDC4, NEDD4L, PRG2, TGFBR2, CD5, PTGS2, LIFR, TLR6, IGF2, FURIN, ITGB8, CCL7, SORT1, LCT, FZD7, PABPC4, BMP6, GYPC, CDKN2C, CXCL9, CXCR3, MCM6, Mar-02, RAMP3, DLGAP5, RBFOX2, REPS2, CXCL3, CXCL2, HAPLN1, LCN2, CTSL, GEMIN4, TRIP6, BMP2, TRIP12, PHLDA1, TAB2, HMGA1, MSC, NUP98, EGR1, ADCY3, PRDM1, DNPEP, MAX, CCL3, ZFP36L1
PBMC.JRA.HS.IVV.DOWN	21	CYCS, SOS1, PSTPIP1, CRELD1, TARS, SSX2IP, ACD, P2RX7, MAP2K5, SYK, BLNK, PLCG2, HLA-B, NCR1, SEBOX, ATP2B4, IL2RG, ZRSR2, ARF6, TESK1, SF3B3, FANCA, VPS4B, ITGB1BP1, ITGA4, IRF8, NFE2L1, IRF1, HDAC3, STX8, MNAT1, GTF2H4, ANXA1, ARFRP1, HIST1H1B
PBMC.CD.HS.IVV.UP	22	YWHAE, SNCA, GPRIN2, APLP2, GRK5, CNN1, GNA12, KLK6, COPB2, CYB5R3, HBG1, NRGN, RGS2, S1PR4, GNAQ, TBXA2R, TOR1A, TUBA1A, GNB1, ARHGEF2, CTNNAL1, ADRBK2, GNG10, BDKRB2, SFN, NTRK2, MAPK3, CAV1, RIN2, RABAC1, DUSP1, RAB4A, SYN1, NOS1AP, PAK2, MKNK1, NCK2, WASF1, DUSP5, NTRK3, TNFRSF1B, MINK1, BST1, SOD2, SNCG, LTA, DUSP6, BUB1B, LSM1, GRB14, MAP2K4, CLIC1, FLNC, TRAF3, PCBP1, CSF2RA, ALPL, LDHA, B…
PBMC.CD.HS.IVV.DOWN	23	CALM1, SIAH1, PIK3CA, AKAP13, TTN, MRAS, FDX1, SLC25A4, PNO1, NCK1, METAP2, BIN1, CYFIP2, ABI1, AKAP1, EIF4A2, EIF4G2, EXOSC8, FBL, HSP90AB1, RPS6, TNFRSF10B, CDC37, HSP90AA1, HNRNPD, CAPN3, CHUK, AKT2, HARS, RPL5, RPSA, AIP, DDX39A, EXOSC9, CRELD1, OFD1, RPL6, ARNTL, SNRPN, RPL4, XRCC6, GSE1, UTRN, ACD, NCALD, RHEB, SOX4, RPS6KB1, RASGRP2, YWHAQ, MAGOH, KIF5B, TRAF4, P2RX7, PRKCZ, MAP2K5, FEZ1, …
PBMC.UC.HS.IVV.UP	24	YWHAE, SNCA, GPRIN2, APLP2, GRK5, CNN1, GNA12, KLK6, CYB5R3, NRGN, GNAQ, TBXA2R, TOR1A, TUBA1A, GNB1, CTNNAL1, ADRBK2, GNG10, BDKRB2, SFN, NTRK2, MAPK3, RIN2, RABAC1, DUSP1, RAB4A, SYN1, NOS1AP, PAK2, MKNK1, NCK2, WASF1, FLOT2, NTRK3, TNFRSF1B, MINK1, BST1, SOD2, SNCG, LTA, DUSP6, BUB1B, LSM1, GRB14, MAP2K4, CLIC1, TNFRSF17, TRAF3, PCBP1, CSF2RA, ALPL, LDHA, EIF6, TRIB1, LSM5, TNIP1, ACTN1, PDLIM…
PBMC.UC.HS.IVV.DOWN	25	CALM1, PIK3CA, PRKCE, AKAP13, TTN, MRAS, CALD1, FDX1, NCK1, SOS1, METAP2, BIN1, CYFIP2, PKN2, AKAP1, EIF4A2, EXOSC8, FBL, HSP90AB1, RPS6, TNFRSF10B, CDC37, HSP90AA1, CAPN3, CHUK, AKT2, HARS, RPL5, RPSA, MAP2K7, AIP, FGF2, DDX39A, EXOSC9, OFD1, RPL6, TARS, SNRPN, RNF216, RPL4, CLTC, XRCC6, UTRN, ACD, NCALD, SOX4, RPS6KB1, RASGRP2, MAGOH, KIF5B, TRAF4, P2RX7, PRKCZ, DAPK3, YME1L1, CD247, HNRNPU, BL…
PBMC.T1D.HS.IVV.UP	26	RGS2, S1PR4, RABAC1, DUSP1, KIF3B, FLOT2, GRAP, SOD2, DUSP6, RIPK1, TNFRSF17, TRAF3, ALPL, TRIB1, ADORA2A, GLS, SVIL, SGK1, TNFRSF10C, SLC16A3, PRG2, PSEN1, TGFBR2, MME, PTPN6, FCAR, CSF3R, SOCS3, STAT5B, PTGS2, PIK3CD, SLA, IL1R2, TLR6, CD14, HCLS1, NOV, RPA2, COL18A1, CHM, FLOT1, C3AR1, S100P, SELL, LIMK2, CFL1, XPO6, DDB1, IGK, IGH, TLR1, CXCR3, STX6, CD80, TYR, F2RL1, ST14, CHST15, IFNGR2, PL…
PBMC.T1D.HS.IVV.DOWN	27	SIAH1, PRKCE, EIF4G2, HNRNPD, MAP2K7, OFD1, RPL4, SSX2IP, XRCC6, GSE1, YWHAQ, P2RX7, YME1L1, SYK, KLRD1, KLRB1, EIF3H, EIF3J, EIF3E, EIF3C, EIF3K, SEBOX, XPA, LRP8, PSEN2, PTP4A2, GUCY1A2, DLG2, MYO6, SYNE1, DYNC1LI2, NOL3, TRA2B, TWF1, CUL4A, ATP5C1, RPL17, FANCA, PSMA1, GZMB, SRRM1, IL12RB2, ITPR3, AKR1C3, SRSF10, TRA2A, RRM1, IFNG, 39326, REPS1, SMARCE1, TNNT2, KARS, NACA, ZBTB16, HMGB1, POLR3…
CD4T.cell.RA	28	BCL3, SOCS3, PIM1, SBNO2, LDHA, CMAHP, PDCD1, IGFL1, LOC731186, MUC1, GPRIN3	http://www.ncbi.nlm.nih.gov/pubmed/22532634
Th17.activated.HS.IVS.UP.PMID22715389	29	CFH, CFLAR, PLXND1, CYB561, TYMP, ANK1, RORA, TRIB2, TXK, PLD1, MCAM, IL12RB2, P2RX5, MAP3K4, ABCB1, TBC1D2, IL12RB1, TNFSF13B, CTSH, CA2, TRPS1, KCNN4, IMPDH1, SPOCK2, HLF, IL26, KLRB1, IL17A, IL17F, CCL20, ITGA4, IL1R1, EPAS1, ELOVL4, CCR2, APOL3, PALLD, ARNTL, SCRN1, FURIN, ITGAX, TOB1, RORC, SLC4A10, ADAM12, DST, GBP5, AUTS2, ACE, ZFYVE28, CCR5, IL23R, B3GALT2, ANTXR2, PTPN13, ANXA5, HPGD, CT…	http://www.ncbi.nlm.nih.gov/pubmed/22715389
PAXgene.H1N1.HS.IVV.UP	30	MCM8, CDKN2AIPNL, MMP25, CD74, CFLAR, FOXK1, CSNK1G2, ZNF250, DMC1, MAGT1, ZNF14, HLA-E, FAM115A, SSTR2, SPTLC1, NA, METTL21A, NLRP8, NCF1C, NA, ZFYVE20, ZNF321P, YRDC, ITGA2, NA, IL10, OCIAD1, STAT1, C5orf28, ALPP, RNF24, IL17RD, GABPB2, DDX51, C8orf37, KCNH6, ITPK1-AS1, GPR1, CASP4, NA, EID2B, ZNF682, TNFSF13B, HSD17B7, N4BP2, CDAN1, FKBP14, TUBA3FP, BLZF1, HYPK, SPI1, XPNPEP3, DTWD2, ADAR, SDH…	http://www.ncbi.nlm.nih.gov/pubmed/21357945
PAXgene.H1N1.HS.IVV.DOWN	31	GPR183, CD300LF, UBE2A, CRLF3, 37500, PRDX5, RSBN1, TPM1, C5orf15, DNAJB6, SMOX, ADSS, ZMAT2, HMBS, INSIG1, TRIM33, TMEM183B, H2AFY, CEPT1, DNAJA4, TOR1AIP1, ANP32B, SCAMP1, GPX4, RGS10, KIAA0430, KIAA1551, LBR, XPO7, CCNI, TM6SF1, HNRNPK, RPL6, SLC44A1, TLE4, SLC40A1, VEZF1, SRP14, MS4A7, PNRC2, EFR3A, ARRDC3, HPS1, CDKN1B, TMBIM4, SNX3, TMEM87A, OGT, BCL2L1, ATP6V0C, MBP, XK, CD47, ANXA5, TFDP1…
Lung.biopsy.COPD.FLU.SAL.HS.IVV.UP	32	FKBP5, PDK4, RHOBTB3, ART3, PPM1K, HIF3A, KLF9, SLC39A8, PDE4DIP, JADE1, KLF15, KCNAB1, PRPH, TMX4	http://www.ncbi.nlm.nih.gov/pubmed/23925644
Lung.biopsy.COPD.FLU.SAL.HS.IVV.DOWN	33	TMPRSS11D, SERPINB13, SPINK5, KRT4, TMPRSS11A, CSTA, GABRP, TYMS, GPR87, TMPRSS4, ATP10B, CH25H, SRPX2, IGKC, BNIPL, RAB38, CAPNS2, FANCD2, ABCC1, TENM2, BNC1, KLK10, PTAFR, CRABP2, TENM4, TRIM16, EYA2, GNA15, SMAGP, BICD2, EXOSC7, SCO1, BID, RHNO1, ITPA, TSPAN17
Lung.ASM.asthma.Prednisolone.HS.IVV.UP	34	PPP2R1B, SCUBE3, ADAM22, GCC2, ACTA2, KIAA0319, FAM129A, MYOCD, NTN1, SYNPO2, CCDC30	http://www.ncbi.nlm.nih.gov/pubmed/23491407
PBMC.SLE.IFNa.HS.IVV_IVS.UP	35	IFI35, IRF7, MX1, MX2, XIAP, IFI44L, OAS2, LY6E, AGRN, IFIT1, RSAD2, ISG15, IFIT3, CCL2, TDRD7, PLSCR1, ACSL1, TNFSF10, OAS1, GBP1, SERPING1, FCGR1A, C2, TYMP, STAT1, LAMP3, LGALS3BP, IFITM3, TAP1, IFI6, APOBEC3F, APOBEC3C, APOBEC3B, APOBEC3A, APOBEC3D, APOBEC3G, G6PD	http://www.ncbi.nlm.nih.gov/pubmed/12642603
PBMC.SLE.IFNa.HS.IVV_IVS.DOWN	36	CD3D, DLEU1, COX11, HNRNPDL, DAP3, SORL1, PRNP, SLC25A6, EIF4B, PABPC4, RAB4A, CD3G
Th1.activated.HS.IVS.UP	37	CCL5, GZMA, GZMK, PDCD1, IFNG, PACSIN1, CLIC3, TIGIT, CD70, TBX21, LYAR, ST8SIA1, CFH, IRF5, CTSH, OSM, LMO4, CCR4	http://www.ncbi.nlm.nih.gov/pubmed/23870669
Th2.activated.HS.IVS.UP	38	SEMA5A, LOC729041, GATA3-AS1, NEFL, GAB2, KLRB1, NRIP3, ZP1, METRNL, TPPP, CAPG, ITPRIPL1, GATA3, ZDHHC11B, TNFRSF18, CADM1, ZDHHC11, NOD2, FANK1, LOC100131176, ABCA2, SUSD4, BEGAIN, HOMER3, MRC2, ZBTB16, DUSP23, SNED1, C16orf45, BAI2, PPP1R9B, GALT, SNTN, ASPH, PRMT9, LMCD1, BEST4, RORC, NOS3, SLC25A33, PPAPDC1B, ARHGAP42, SEMA5A, LOC729041, GATA3-AS1, NEFL, GAB2, KLRB1, NRIP3, ZP1, METRNL, TPPP…
Th2.activated.HS.IVS.DOWN	39	BCL2L11, FLJ46446, NECAB3, TULP4, NXPE3, E2F3, TMEM2, CD27, LOC100128031, MBD5, GBP5, SLC12A6, PELI2, KBTBD11, CCR7, NRIP1, SNN, GPA33, PRAGMIN, TXK, ACTN1, IGF1R, BTBD11, ADTRP, TMIGD2
Th17.activated.HS.IVS.UP.PMID23870669	40	KLRB1, RORC, PLXND1, CTSH, ALOX5, PTPN13, IL4I1, SMCO4, NEFL, HLF, JAKMIP2, DSE, LIMS1, HLA-DRB1, LTK, HLA-DRB4, USP10, NR1D1
Tnaive.activated.HS.IVS.UP	41	MYO1F, MIAT, ADAM19, LINC00152, E2F2, FAM129A, RP3-527F8.2, TESC, PDCD1, ANXA2, PRDM1, FAM46C, HLA-DRB1, LOC541471, ITGB1, NPDC1, ANXA2P1, HLA-DRB4, LOC338620, NCF4, TNFRSF4, LGALS1, TIGIT, MPST, SAP30, OASL, CPNE7, CALHM2, CD70, SRXN1, PMAIP1, GPR68, C12orf75, PLA2G16, PTGER2, PTTG1, PERP, HNRNPLL, FAS, IER5, MAF, ACTN4, RPL39L, SYT11, ANXA4, CDKN2C, AHNAK, LRFN4, RP11-374F3.4, APOBEC3C, IRF5, C…
Tnaive.activated.HS.IVS.DOWN	42	TPCN1, ZSCAN18, DBH-AS1, CDCA7L, ZNF204P, CITED4, TCTN1, NAA16, GHRLOS, MYH3, LRRC24, ACVR1C, hCG_1990547, SLC12A7, LOC100128670, MYL5, CAPN5, GPRASP1, LAMB2P1, SMIM1, PCED1B, PPP1R3E, TXK, ROBO3, NUCB2, MEIS3P1, TLE2, MPZL1, CHI3L2, IL6ST, ACSS2, MPP1, ZNF573, PPT2, CCR7, FAM117B, SNN, EPHX2, AMIGO1, PLAG1, NET1, CHKA, MAN1C1, FBP1, SATB1, MDS2, GSAP, LOC100132345, LOC100131662, NLGN2, ITGA6, TR…
Treg.activated.HS.IVS.UP	43	TRIB1, FANK1, HLA-DRB1, HLA-DRB4, LOC541471, DUSP4, CD70, TIGIT, IL2RA, FOXP3, PMAIP1, CKS2, IKZF2, ICA1, SMPD3, CPNE2, RORC, PTPLA, BFSP2, MGST2, RPL39L, CTLA4, TNFRSF1B, NUSAP1, VAV3, DUSP10, SLC2A8, TOX, KLRB1, SPATS2L, CTNNAL1, LOC284475, F5, IKZF4, PCTP, BASP1, LMCD1, RHOXF1, SETD7, TRIM16L, SHMT2, CXCR5, RP3-527F8.2, HLA-DMB, GBP5, HLA-DOA, FLJ46446, SMC6, HLA-DMA, IRF4, LOC730631, HS3ST3B1
Treg.activated.HS.IVS.DOWN	44	AP3M2, TSPAN18, ZFP36L2, GPR35, LOC100131646, DPP4, SOS2, NLRP3, ASPH, MSX2P1, WNT10B, TMEM71, IL7R, WNT7A, STAT4, NOSIP, NR3C2, NOG, PDIA5, RBMS1, RECK, ACSL6, LOC643988, APP, CD40LG, VIPR1, WNT7B, CACNA1I, THEMIS, ID2, C1orf228, SCML4, LOC100132345, SOX8, DENND5A, AXIN2, ANK3, LOC650392, SLC40A1, NELL2
CD4.severe.asthma.HS.IVV.UP	45	ALOX5, ANXA4, BIVM, BPI, BRD7, CAMP, CASK, CD63, CEACAM6, CEACAM8, CFLAR, DEFA4, GCA, LCN2, LOC23117, LOC728358, LTF, MBOAT1, MMP8, MNDA, PDE4D, POLR2J2, PPP1R16B, PRKCB, RETN, RNASE3, RUNX2, S100A12, S100A8, S100A9, S100P, SLC38A2, SPATA13, SRGN, SRGN, STOM, TNIP1, TTYH2, UGCG, ZNF749	http://www.ncbi.nlm.nih.gov/pubmed/21917308
CD8.severe.asthma.HS.IVV.UP	46	AGPS, AKIRIN1, ANAPC5, ANKRD12, ANKRD17, ANXA3, ARFGEF2, ARG1, ARIH1, AZU1, BAG2, BPI, CASD1, CASP2, CASP6, CD24, CEACAM1, CEACAM6, CEACAM6, CEACAM8, CFLAR, CHI3L1, CHI3L1, CPEB4, CSNK1A1, CYCS, DOCK9, EHBP1L1, ELANE, FAM20B, FAS, FLJ10038, FLJ38717, GCA, GGA1, GNAQ, HERPUD2, HP, HP1BP3, KDM4B, KLF9, LCN2, LOC23117, LOC728358, LRRC8C, LTF, MINA, KMT2A, MPO, MS4A3, MSI2, NBPF11, NIPSNAP1, NMT2, NU…
CD8.severe.asthma.HS.IVV.DOWN	47	ABCC3, ABCC8, ABLIM2, ACTL6B, ADAM19, ADAMTS7, ADO, ALPPL2, APOBEC3F, APOBEC3G, APOC3, APOE, AQP2, ARTN, ARTN, ASCL2, BIRC7, BOC, CD1C, CD74, CDKN1C, CHRNA2, CLDN9, CLEC10A, CLEC2L, CLEC7A, COL11A2, COX6A1, CSF1R, CSPG5, CST3, DKFZp761P0212, DNALI1, EIF3B, ENPP7, C2CD4B, FAM71A, FCER1G, FGD2, FGFR1, FGL2, FLJ20021, RTP5, GALNT9, GDF9, GNPTAB, GP1BB, GPR114, GPR20, GPR39, GPRC5B, HAB1, HBA1, HBA2,…
Lung.ASM.IL17a.healhty_mild.asthma.HS.IVS.UP	48	NFKBIZ, ZC3H12A, RELB, BIRC3, CXCL1, ZC3H12C, TNFAIP3, MAP3K8, CXCL2, CASZ1, IER3, LENG1, SOD2, RRAD, NFKB2, ID2, TATDN1, CBR3, CCL3, ICAM1, PIK3R6, GADD45B, ADAM21, ZBTB25	http://www.ncbi.nlm.nih.gov/pubmed/24393021
Lung.ASM.IL17a.mild.asthma.HS.IVS.UP	49	MAP3K8, OPLAH, OR13C2, IER3, TMA16, KRTAP8-1, ZC3H12A, RIMBP3, OR2T10, GPIHBP1, HNRNPCL1, NFKBIZ, PTTG1, BDKRB1, CXCL1, F13A1, IL6, LTF, CXCL10, LRMP, TLR5, NFKBIA, CXCL2, GDPGP1
Mast.cell.IgE.HS.IVS.UP	50	IL1B, IL6, CSF1, IL1R1, IL27RA, TNFRSF9, TNFRSF12A, IL1RN, CCL4, CXCL1, CCL7, CXCL3, CCL5, CCRL2, CXCL8, RGS1, LIF, CD69, LAT, CD83, ADORA2A, CRIP1, HLA-DQB1, PFDN6, TRAF1, NKG7, PTX3, FCGR2B, TNFAIP6, PTGER2, CLEC5A, GPR183, TREM1, BIRC3, FCAR, TLR2, HIVEP1, FOSB, FOS, EGR3, PHLDA2, SERPINB2, FGFR1, EGR2, INSIG1, PDGFA, IER3, PDGFB, BTG2, KLF10, PLK3, NAMPT, TNFAIP3, TNFAIP8, MARCKSL1, CRABP2, I…	http://www.ncbi.nlm.nih.gov/pubmed/16911805
Mast.cell.Hansel	51	MS4A2, TPSAB1, TPSAB2, CPA3, RGS13, C1orf186	http://www.ncbi.nlm.nih.gov/pubmed/27677865
Sputum.asthma.HS.UP	52	CLC, CPA3, DNASE1L3, IL1B, ALPL, CXCR2	http://www.ncbi.nlm.nih.gov/pubmed/24582314
PBMC.asthma.GC.HS.IVS	53	CD83, JMJD6, STAT4, TRAF1, SLC7A5, TBCD, NFKB1, CD44, DESI1, NELFE, XCL2, IL4R, DUSP2, DUSP4, NUP188	http://www.ncbi.nlm.nih.gov/pmc/articles/PMC1253826/
BAL.eosinophils.WLAC.HS.IVV.UP	54	ADAM28, CNR2, FFAR3, LGALS12, PRSS33, SPNS3, ADAM8, CORO1A, FHL3, LTC4S, RAB37, TESC, ARAP3, CYP4F12, GGT5, MCTP2, RAB3D, TNFSF14, ASB2, DACH1, GPR56, MMP25, RD3, TREML2, ATP2A3, DAPK2, GPR97, NHSL2, RNASE2, TRPM6, CASS4, DGKD, ICAM3, P2RY2, RNASE3, TSPAN18, CD300LB, EMP4P, IFITM1, PADI2, SIGLEC10, VSTM1, CD69, FAM101B, IL1RL1, PADI4, SIGLEC8, CDA, FAM65B, IL5RA, PGLYRP1, SLC24A3, CHST15, FFAR2, …	http://www.ncbi.nlm.nih.gov/pubmed/23844029
Lung.biopsy.PolyIC.MM.IVV.2h.UP	55	CXCL10, IFIT1B, MX1, MX1, OASL, IFIT2, CMPK2, HAS2, RSAD2, HAS1, RSAD2, CXCL11, CSF1, TNFAIP6, IFIT1B, GBP2, RSAD2, RTP4, IRGM, RND1, GBP4, RTP4, IFIH1, IRGM, CMPK2, HAS2, CXCL9, IRGM, IFNB1, CSF1, IL6, ADAMTS4, STAT1, PTX3, GEM, TNFAIP3, PARP14, GBP6, ADAMTS4, DDX58, PYHIN1, FAM26F, TNFAIP2, USP18, MMP13, CCL4, CCL8, CCL11, PYHIN1, MT1H, PLSCR2, TNFAIP3, VCAM1, ADM, CXCL11, C12orf75, ATF3, CP, C…	http://www.ncbi.nlm.nih.gov/pubmed/22990623
Lung.biopsy.PolyIC.MM.IVV.6h.UP	56	NHLH1, CMPK2, IFIT2, CMPK2, GBP4, MX1, RSAD2, TOR3A, CD274, HERC6, DDX58, HERC6, HERC6, SAMD9L, STAT1, HERC6, GBP4, GBP2, GBP4, RNF213, MX1, ZNFX1, MITD1, PARP14, CXCL10, IRGM, GBP2, SETDB2, STAT1, IFIT1B, EIF2AK2, ENPP4, WARS, IRGM, IRGM, ATM, ASB13, WDR19, OASL, PML, PML, TLR3, IFIH1, RTP4, TOR3A, IFIT1B, SLFN11, ASB13, DDX60, STAT2, PARP11, TRIM5, STAT2, STAT1, TOR3A, TRIM6, RBL1, CXCL11, WDR1…
Lung.biopsy.PolyIC.MM.IVV.6h.DOWN	57	KIF26B, CXXC4, DCDK1, FMO3, SPTSSB, 37865, HMGCS2, ADH7, RAB17, ASGR1, HEPACAM2, CCDC176, CLDN8, SYT17, PCLO, TMEM232, GDF10, ATP6V1B1, C11orf87, CDH26
Lung.biopsy.PolyIC.MM.IVV.24h.UP	58	IFIT2, CMPK2, CXCL9, IL18BP, CXCL10, STAT1, CXCL11, CD274, GBP4, HERC6, HERC6, MX1, HERC6, ZBP1, RNF213, RSAD2, TRIM5, BST2, IRF7, GBP2, LAG3, IRGM, IRGM, TOR3A, SAMD9L, OASL, MX1, XAF1, IFI44L, STAT2, IDO1, SPPL2A, ZNFX1, HERC6, STAT2, IRGM, CXCL9, GBP4, IFIT1B, PARP11, UBE2L6, ZBP1, PYHIN1, IFI27, IFI35, TOR3A, CMPK2, PYHIN1, USP18, LGALS3BP, DDX60, RTP4, RSAD2, MLKL, GBP2, STAT1, COL11A2, MS4A…
Lung.biopsy.PolyIC.MM.IVV.24h.DOWN	59	GLS, HEPACAM2, RELN, GRIA1, GPC6, ACAA1, GRIA1, DIRAS2, GSTA1, LRRC17, HTRA3, FCRL2, GDF10, GPC6, ASGR1, DNAH6, SLC7A10, PON1, RYR3, DNER, NOTUM, KIF26B, GNG4, RBFOX3, FAT3, CD207, BCAN, CD163, SYT17, PER1, SHISA9, CES2, DCDK1, NTM, ATP6V1B1, SCARA5, DNER, KLF15, FMO3, CNTN4, GLB1L3, CYP1A1, ANGPTL7, OLFM2, CD209, C11orf87, FABP1, FABP1, HPCAL4, NTRK2, DHRS7C, TTN, TMEM182, TTN, TTN, MB,
Lung.biopsy.PolyIC.MM.IVV.48h.UP	60	IRF7, APOD, ZBP1, IFI44L, CXCL10, GBP4, PYHIN1, PYHIN1, ZBP1, IFI44, CXCL9, IFIT1B, CXCL11, LY6E, LGALS3BP, USP18, DDX60, SIGLEC1, GBP6, RTP4, LAIR2, MX1, IFI44L, BST2, MX1, RTP4, MS4A6A, XAF1, C3AR1, DDX60, SLAMF9, C3AR1, CMPK2, STAT1, CCR2, FCGR1A, OASL, IFIT2, MS4A4A, FCGR1A, OAS3, C3AR1, LAIR2, IL18BP, OAS2, AIF1, DHX58, LAIR2, CCR2, IRGM, HERC6, TM4SF5, APOC2, SLFN12, MS4A7, CNGB3, MS4A4A, M…
Lung.biopsy.PolyIC.MM.IVV.48h.DOWN	61	GRIA1, GRIA1, HEPACAM2, ACAA1, CNTN1, ASGR1, CD207, CD209, SCARA5, FABP1, FABP1, ITGB1BP2, SLC47A1, MYL3, MYL3, MYL3, MB, MYL7, TNNC1, MYL4, SMPX, RYR2, TTN, TTN, CASQ2, PGAM2, CKMT2, SRL, TTN, DHRS7C, CA3, TRDN, TCAP, TTN, TNNT2, LDB3, CFD, MYOZ2, TNNI3, TNNT2, MYBPHL, CSRP3, TXLNB
Lung.biopsy.PolyIC.MM.IVV.72h.UP	62	IRF7, APOD, CCNA1, PYHIN1, IFI44L, TOMM20L, PYHIN1, IFI44, IFI27, IFI44L, IFIT1B, MS4A7, OAS2, CXCL10, MX1, DDX60, ZBP1, CCR2, C3AR1, ZBP1, SPAG5, CXCL9, SAA1, CCDC67, CCR2, FCGR1A, KLK1, KLK1, OAS3, MX1, MS4A4A, SRSF11, NCAPG, CDK10, CEP55, MS4A4A, CCR2, ESCO2, CCR2, OASL, RGS1, SLFN12, IL12B, KLK1, ORM2, CXCL11, CXCL8, IRG1, CXCL3, CXCL3, CXCL3, SLC26A4, AGR2, CLCA1
Lung.biopsy.PolyIC.MM.IVV.96h.UP	63	APOD, IRF7, MS4A7, PYHIN1, C3AR1, C3AR1, CCL8, CCR2, MS4A7, PYHIN1, CCR2, C3AR1, CCNA1, IFI44L, SPAG5, TOMM20L, MX1, CDK10, CXCL9, IFI27, IL12B, SAA1, CEP55, OAS2, HAL, IFI44L, ESCO2, CXCL10, RGS1, HMMR, CH25H, CXCL11, ESCO2, C15orf48, ORM2, CXCL8, IRG1, AGR2
Lung.biopsy.PolyIC.MM.IVV.96h.DOWN	64	CNTN1, CD209, FABP1, FOSB, ZBTB16,
Lung.biopsy.bleomycin.MM.IVV.D1.UP	65	GDF15, AEN, CCNG1, CDKN1A, EDA2R, CELF5, DDIAS, PSRC1, THEM5, PSAPL1, SAA1, CXCL3, CXCL10, RSAD2, ORM2, CCL20, CXCL6, TIMP1, CXCL8, CCL8, SLC26A4, IL6, ADAMTS4, CXCL9	http://www.ncbi.nlm.nih.gov/pubmed/23565148
Lung.biopsy.bleomycin.MM.IVV.D2.UP	66	HERC6, VCAN, RSAD2, MX1, IFIT1B, DHX58, IFI44, IRF7, CXCL11, CXCL10, OAS3, FCGR1A, GDF15, MS4A6A, CXCL8, ZBP1, OASL, CYP7B1, DDIAS, SAA1, EDA2R, OAS2, APOD, SERPINA3, CELF5, CXCL3, TIMP1, PSRC1, CCL8, SECTM1, C15orf48, CCR2, CH25H, ORM2, MSR1, FOSL1, IRG1, CXCL6, SPINK1, LIF, SLFN12, IL6, CXCL9, IL1RN, EREG, MORC1, CXCL13, TNC, CHL1, CD177, BCAT1, ADAMTS4, SPRR1B
Lung.biopsy.bleomycin.MM.IVV.D2.DOWN	67	BEX2, ATP6V1B1, ASGR1, ACVR1C, PCK1, ADIPOQ, CA3, TMEM45B, CFD
Lung.biopsy.bleomycin.MM.IVV.D7.UP	68	CWH43, NTM, SFRP1, IL23A, SPRR1B, FCGR2A, PSRC1, CLDN4, GPNMB, CLEC5A, CDCA8, ATG9B, C3AR1, DCSTAMP, CCNG1, TREM2, CENPH, EXO1, TPX2, DDIAS, CPA4, CHODL, C1QA, NRIP3, AURKB, PIF1, C1QB, TFPI2, PLA1A, FST, PKHD1, GAS2L3, MSR1, SPP1, SHCBP1, C1QC, CCNB2, WFDC12, CLDN6, CCNA2, LRR1, FIGNL1, CHL1, FCRL2, NRCAM, CDCA3, BRINP1, SPC25, CLSPN, STIL, KIAA0101, TRIP13, CEP55, CD200R1L, CDCA5, SKA1, PTGER4,…
Lung.biopsy.bleomycin.MM.IVV.D7.DOWN	69	IGFBP3, ECM2, ASGR1, SLC7A10, CYP1A1, KIAA0408, FABP1, BCAN, CST8, SNCA, ALAS2
Lung.biopsy.bleomycin.MM.IVV.D14.UP	70	THBS4, ANKRD34B, PSRC1, FN1, ELN, SFRP1, TREM2, COL24A1, NRCAM, EXO1, KIF11, PIF1, CDCA8, CD200R1L, COL5A2, FXYD4, CDCA2, PKHD1, THBS2, CHODL, AURKB, CCNA2, P4HA3, KIAA0101, STIL, ZRANB3, C3AR1, C1QB, AADAC, LHFPL2, GAS2L3, GLOD5, ADAMTS12, ILDR2, CTHRC1, C1QA, TPX2, TNC, CLEC6A, FBN2, C1QC, CCNB2, CEP55, CDK10, TTK, LRR1, CENPF, CFI, CDCA3, ADAM12, SPP1, SYT13, DEPDC1, CTSK, CCR2, CDK1, CASC5, S…
Lung.biopsy.bleomycin.MM.IVV.D14.DOWN	71	IGFBP3, ASGR1, BEX2, TMEM132D, SLC7A10, CYP1A1, NRN1, KCNA2, FABP12, FABP1, CST8, GRIA1, ANKRD63, KRT79, CIDEC, CYP2E1, CA3, RETN, ADIPOQ, PCK1, CFD, TMEM45B, SMPX, NPPA
Lung.biopsy.bleomycin.MM.IVV.D21.UP	72	CD200R1L, CLEC6A, ATP6V0D2, LHFPL2, PSRC1, ANKRD34B, FXYD4, ZRANB3, AADAC, CTSK, OLR1, TREM2, F7, GPNMB, MS4A6A, SLC26A4, CCR2, MSR1, EDA2R, MMP13, EREG, COL24A1, MS4A7, CDKN1A, CCL3L1, TNC, SPRR1B, IL1RL1, CEP55, PTX3, C3AR1, IL1RN, ESCO2, DMP1, CCL8, RGS16, CHODL, SAA1, CHL1, IGJ, ADAMTS4, ORM2, GP2, IL6
Lung.biopsy.bleomycin.MM.IVV.D21.DOWN	73	CNN1, BEX2, GRIA1, ANKRD63, NR4A1, TNNT3
Lung.biopsy.bleomycin.MM.IVV.D28.UP	74	TREM2, ZRANB3, ANKRD34B, CLEC6A, PSRC1, GPNMB, FXYD4, COL24A1, THBS4, MS4A7, MSR1, DMP1, SERPINB5, CLEC4D, IL1RN, SPRR1B, CHODL, IGJ, TNC, EREG, PKP1, CHL1, SAA1
Lung.biopsy.bleomycin.MM.IVV.D28.DOWN	75	BEX2, TMEM132D, SLC4A1, FABP1, TBX20, KCNJ3, TRDN
Lung.biopsy.bleomycin.MM.IVV.D35.UP	76	PSRC1, TREM2, ZRANB3, CLEC6A, SLC26A4, FXYD4, CDKN1A, TNC, MS4A7, MS4A6A, GPR176, EREG, COL24A1, NTRK2, GPNMB, C3AR1, IGJ, CCL8, SPRR1B, RGS16, TFAP2A, DMP1, CHL1, CHODL, SAA1, IGHM, ADAMTS4, CXCL9
Macrophage.FP.HS.UP	77	ABLIM3, ADAMDEC1, ADM, ADORA3, ALOX15B, ANGPTL4, ARID5B, BIN1, C1QB, CAMP, CCL7, CCL8, CD163, CES1, CES1P1, CYFIP2, DAAM2, DDIT4, DHRS9, DPYSL3, FBLN5, FKBP1A, FKBP5, FLVCR2, GADD45B, GLDN, HIPK2, HPGD, HS3ST2, HTRA1, IL1R2, IRS2, KCNMA1, KLF9, MERTK, METTL7A, METTL7B, MFGE8, MMP19, MS4A6E, MT1A, MT2A, MTMR11, MTSS1, NAPSB, OLFML2B, PAPSS2, PCOLCE2, PDK4, PHLDA1, PLIN2, PMP22, PPARGC1A, PTGER2, R…	http://www.ncbi.nlm.nih.gov/pubmed/24395918
Macrophage.FP.HS.DOWN	78	ABCG1, ACAT2, ATP8B4, BCL11A, CCL22, CD4, CD74, CD93, CDH23, CHI3L1, CHST13, CIR1, CLEC4A, CYB561A3, CYP27B1, ENTPD1, EPSTI1, FAIM, FCN1, FSCN1, GAL, GBP5, GIMAP4, GJB2, GM2A, GREM1, GSTM1, GSTM2, H2AFY2, HAMP, HCP5, HK3, HLA-DOA, HLA-DPA1, HLA-DPB1, HLA-DQA1, HLA-DRA, HLA-DRB3, HLA-DRB4, HLA-DRB6, HLA-F, HMG20B, HPSE, HSD11B1, HTRA4, IFI27, IFIT1, IL18BP, KIAA0101, LILRA3, LILRA5, LST1, LXN, MMP…
GLC.232.geneset.Up.Sharma	79	DUSP1, NFKBIA, TFCP2L1, SRGN, TNFAIP3, AGPAT2, SH2D4A, METTL7A, RHOU, PRDM1, ISG20, ITGB1, CITED2, RABAC1, TXNIP, ABHD5, ERMAP, KLF9, CEBPD, FKBP5, MAL, PDK4, ERRFI1, DDIT4, PERP, AHNAK, ADHFE1, TMEM56, CYSTM1, LYPD6B, ADORA2B, ALOX5AP, KLF5, TSPO, CAPG, CD9, COL4A3, FCER1G, GLRX, LMO7, LOX, RGS1, S100A6, SDC1, RASSF7, VAMP8, MAP3K6, CYTIP, SPRY1, TIPARP, HILPDA, FXYD5, PNPLA2, NCEH1, TMEM243, HO…	http://www.ncbi.nlm.nih.gov/pubmed/25192440
GLC.232.geneset.Down.Sharma	80	HLA-DRB1, MDK, PASK, CDKN2C, E2F7, TNFSF10, AURKA, ADAM19, CKAP4, SPDL1, CDK1, VCAN, DBN1, IGFBP4, KIF20B, DEPDC1, CENPK, BORA, HLA-DMA, ST8SIA4, C12orf75, CAMK4, CYP1A1, DDIT3, DNMT3A, GEM, GUCY1A3, ITGA1, LCK, PDE4B, PDGFRB, PLK1, SOX4, SPIB, ZEB1, ZNF207, FZD3, ENC1, BHLHE40, IER3, NREP, GDF15, IER2, ZEB2, PLK2, FNBP4, ANGPTL2, SLC39A6, PARM1, RND1, UBE2T, DACT1, ARRDC3, MARCKSL1, C1orf54, VAS…
GLC.118.developmental.set.Up.Sharma	81	DUSP1, NFKBIA, TFCP2L1, SRGN, TNFAIP3, AGPAT2, SH2D4A, METTL7A, RHOU, PRDM1, ISG20, ITGB1, CITED2, RABAC1, TXNIP, ABHD5, ERMAP, KLF9, CEBPD, FKBP5, MAL, PDK4, ERRFI1, DDIT4, PERP, AHNAK, ADHFE1, TMEM56, CYSTM1, LYPD6B, ADORA2B, ALOX5AP, KLF5, TSPO, CAPG, CD9, COL4A3, FCER1G, GLRX, LMO7, LOX, RGS1, S100A6, SDC1, RASSF7, VAMP8, MAP3K6, CYTIP, SPRY1, TIPARP, HILPDA, FXYD5, PNPLA2, NCEH1, TMEM243, HO…
GLC.118.developmental.set.Down.Sharma	82	HLA-DRB1, MDK, PASK, CDKN2C, E2F7, TNFSF10, AURKA, ADAM19, CKAP4, SPDL1, CDK1, VCAN, DBN1, IGFBP4, KIF20B, DEPDC1, CENPK, BORA, HLA-DMA, ST8SIA4, C12orf75, CAMK4, CYP1A1, DDIT3, DNMT3A, GEM, GUCY1A3, ITGA1, LCK, PDE4B, PDGFRB, PLK1, SOX4, SPIB, ZEB1, ZNF207, FZD3, ENC1, BHLHE40, IER3, NREP, GDF15, IER2, ZEB2, PLK2, FNBP4, ANGPTL2, SLC39A6, PARM1, RND1, UBE2T, DACT1, ARRDC3, MARCKSL1, C1orf54, VAS…
8.genes.GCGS.Sharma	83	BIRC3, CEBPD, DDIT4, FKBP5, KLF9, PER1, ENC1, SOX4
27.DGSS.up.asthma	84	DUSP1, NFKBIA, TFCP2L1, HLA-DRB1, MDK, DDIT4, TNFAIP3, FKBP5, SH2D4A, CEBPD
27.DGSS.dowm.asthma	85	METTL7A, RHOU, CDKN2C, E2F7, PRDM1, ISG20, TNFSF10, ITGB1, CITED2, RABAC1, TXNIP, ABHD5, ERMAP, AURKA, ADAM19, CKAP4, SPDL1
36.DGSS.up.epithelial brushings	86	DUSP1, NFKBIA, TFCP2L1, METTL7A, RHOU, CDKN2C, E2F7, KLF9, CEBPD, FKBP5, MAL, PDK4, ERRFI1, DDIT4, PERP, AHNAK, ADHFE1, TMEM56, CDK1, VCAN, DBN1, IGFBP4, KIF20B, DEPDC1, CENPK, BORA
36.DGSS.down.epithelial brushings	87	HLA-DRB1, MDK, PRDM1, ISG20, TNFSF10, CYSTM1, LYPD6B, HLA-DMA, ST8SIA4, C12orf75
55.DGSS.up.biopsy	88	DUSP1, TFCP2L1, METTL7A, E2F7, CITED2, ABHD5, AURKA, KLF9, CEBPD, FKBP5, PDK4, ERRFI1, DDIT4, PERP, AHNAK, CDK1, CENPK, BORA, TSPO, LMO7, RASSF7, TIPARP, PNPLA2, CYP1A1, PLK1, GDF15, UBE2T, NETO2, CDCA3, SGOL1
55.DGSS.down.biopsy	89	SRGN, ADAM19, VCAN, IGFBP4, HLA-DMA, ALOX5AP, FCER1G, RGS1, CYTIP, FXYD5, DDIT3, GEM, GUCY1A3, LCK, PDE4B, PDGFRB, SOX4, SPIB, ENC1, NREP, ZEB2, ANGPTL2, DACT1, C1orf54, AFAP1L2
Macrophage.GM_CSF.HS.IVS.UP	90	MLLT4, ELL2, NMT2, SLC43A3, IL4I1, MCOLN2, MAOA, ZFP36L1, APOBEC3A, TXN, FTH1, CCL7, ACSL1, CCL23, VWA8, RBM47, RPLP1, HSP90B3P, RHBDF2, RPN2, HNRNPC, HMGN2P46, SDF4, FABP5, ANXA2P1, TNIP1, TNIP3, LILRB1, TIMP1, PSTPIP2, MARCKSL1, ADAMDEC1, SLC3A2, SRC, NMI, CYP27B1, KYNU, WSB2, SLC41A2, IL3RA, S100A12, VRK2, YWHAG, CXCL5, ATP2C1, NFS1, BID, MTF1, PPBP, PPP2CB, PDE4DIP, CCL5, SLC2A6, CXCL6, CD40,…	http://www.ncbi.nlm.nih.gov/pubmed/24530056
Macrophage.GM_CSF.HS.IVS.DOWN	91	DCK, CAT, EIF4B, P2RY13, SLC2A9, CPED1, ATP2B4, HENMT1, FGL2, EEF1B2, SRSF6, QPRT, PTEN, ACAT2, RNF7, RAB11A, CUTA, RAB7A, AGTPBP1, TSPAN32, ETFA, HADH, C14orf159, GSTK1, FLOT2, PRKAR1A, GNS, C5, ALAD, TMEM131, AP1S2, BHLHE40, GPN1, CPNE3, MPPE1, NDUFA1, ATP6V0E2, DOCK2, MGST2, ARHGEF6, HCP5, LRMP, HEXB, NDUFB5, LY86, PBX3, PQLC3, RNF125, ESYT2, RGS18, RPS4X, VAMP8, TMEM256, ARHGAP15, ERP29, NUDT…
Macrophage.GM_CSF.IFNg.HS.IVS.UP	92	CD69, HAPLN3, C15orf48, DUSP5, LGALS3BP, ISG20, LILRA3, AARS, C1orf228, IRF8, TMEM38B, SERPING1, MTHFD2, HCAR3, APOBEC3A, AIM2, PTPN1, JAK2, LAP3, B4GALT5, MT2A, NCOA7, CCND1, STAT1, BATF2, STAT2, MT1A, RHBDF2, PARP14, PSAT1, NCF1, MAP3K7CL, GBP1, RARRES3, SCO2, IFIT3, CD274, CPD, FEM1C, TGM2, LONRF1, BTG3, SLC1A5, IRF1, EXOG, C2, SLAMF7, CD86, ADAMDEC1, SIK1, C18orf8, SLC7A5, STX11, ARID5B, ASCL…
Macrophage.GM_CSF.IFNg.HS.IVS.DOWN	93	CAT, FHOD1, ZNF428, STAB1, PLAU, RBP1, STMN1, TGFBI, ITGB5, NUDT14, SLC18B1, DCAF6, SVIL, FAM198B, CTSD, APMAP, LINC00857, EPDR1, RGS19, GSTP1, NREP, CPVL, PDGFC, TNFSF12, TOP2A, CCL23, S100A4, COLEC12, SNX2, GPR34, EPAS1, FCGRT, NRGN, CLEC4A, SUSD1, CYBRD1, PCED1B, PFN1, CORO1A, PON2, AGRP, F13A1, PEPD, TSPAN4, HADH, MS4A6A, CD163, TLR5, NUSAP1, LDHB, YWHAH, ID3, MMD, CHST13, APOE, RAB3IL1, FOLR…
Macrophage.GM_CSF.IL4.HS.IVS.UP	94	CBR3, CLEC10A, FZD2, CD1C, SIGLEC10, PARM1, CCL26, FCER2, MAOA, MAP4K1, FOXQ1, HOMER2, PDXK, GALNT18, NAGPA, CD209, INSIG2, RTKN, SUCNR1, NFXL1, FAM60A, FCER1A, DUOX1, ASAP1, CXCR2P1, FGL2, GPD1L, PALLD, QPRT, C17orf58, C1orf54, CMTM8, CARD9, ADAM19, LIPA, SLC27A3, CTNNAL1, ASCL2, CD1A, RAB33A, DHRS2, RASGRP3, GATM, DTNA, RASSF7, ZNF366, BLOC1S6, PTPRE, ACOT7, STARD7, CCDC6, RASL10A, INTS3, ST6GA…
Macrophage.GM_CSF.IL4.HS.IVS.DOWN	95	RBP1, LRPAP1, NUP214, CXCL8, ANKRD33, MLKL, FCN1, DRAM1, VSIG4, DFNA5, TCF7L2, CTSD, GAPT, NCEH1, CPED1, DUSP6, CTSG, CYBB, CXCL2, PGAM4, TOP2A, C5AR1, LTA4H, RHBDF2, CEBPB, GCHFR, JAKMIP2, CYP27A1, AKR1C3, AGRP, AQP9, ADAMDEC1, NFKBIZ, CCL2, STX11, CD163, OLR1, NUSAP1, S100A8, BOK, FOLR3, GLRX, CD14, APOE, SLC11A1, PLSCR1, ITGAL, S100A9, CXCL5, HDDC2, FAM213A, ENG, MCEMP1, PPBP, SCPEP1, TBC1D2, …
Macrophage.GM_CSF.LPSc.HS.IVS.UP	96	SELM, EHD1, IL10RA, NAMPT, MCTP1, C15orf48, SLC7A11, SIGLEC10, CDK5RAP2, EREG, TERF2IP, IL1A, ISG20, MYH11, MCOLN2, CLCF1, DDIT4, ANKRD12, AARS, SQSTM1, FLNB, NUB1, DCUN1D3, CXCL8, RILPL2, DRAM1, ATOX1, PTGS2, MAP3K4, UPB1, ADARB1, CREG1, PTPN1, RNF19B, IER3, NKG7, FAM60A, IL2RA, SLC7A1, MT1H, SAMSN1, ASCC1, FYN, MT2A, ETS1, PPP3CC, MT1A, LAT, RHBDF2, G0S2, CEP135, PANX2, C5orf15, HMGN2P46, ORM1,…
Macrophage.GM_CSF.LPSc.HS.IVS.DOWN	97	CD69, SPP1, CAT, LSP1, NUCB2, CRIP1, ATP1B1, DUSP23, RPSAP52, LAMP2, PAQR4, BTK, GCNT1, SULF2, ANKRD33, FCN1, H2AFY, CTSD, COL8A2, LINC00857, ADCY3, CTSG, NREP, PGAM4, PDGFC, S100A4, ITGAM, TOP2A, COLEC12, DPEP2, SCD, FGL2, CD300A, GCHFR, CD9, PYGL, FABP5, VAT1, SAP30, TREM2, ATP5C1, GPR34, JAKMIP2, ADORA2B, NRGN, PLBD1, RBPJ, NFE2, CYBRD1, PCED1B, PON2, AGRP, CEBPA, F13A1, LIPA, TSPAN32, HADH, P…
Macrophage.GM_CSF.TNFa.HS.IVS.UP	98	ZFYVE16, HNRNPDL, MCTP1, SLC7A11, Mar-03, IL1A, MCOLN2, NEK6, DDIT4, MAOA, NUB1, PHLDB1, TNS3, DRAM1, COX10, SLC20A1, VNN1, INSIG2, OCSTAMP, PTPN1, FAM60A, IL2RA, SLC7A1, ETS1, RHBDF2, G0S2, TSC22D1, EEF1B2, IDH3A, C17orf58, TRAF3IP2, PACSIN2, LMO4, TNIP1, MPO, ACSL5, CS, KLHL5, BTG3, OTUD4, PLGRKT, F5, SIAH1, NFKB1, AQP9, LAMB3, RPL32, ADAMDEC1, PFDN1, SYT11, MT1F, TNC, SLC7A5, CA12, METTL21B, M…
Macrophage.GM_CSF.TNFa.HS.IVS.DOWN	99	LSP1, NUCB2, STAB1, METTL7A, GFRA2, RBP1, LAMP2, BTK, SOD1, TGFBI, ANKRD33, FCN1, FOS, LOC440704, CTSD, LINC00857, GAPT, RGS19, TLR7, NREP, CXCL2, CPVL, PDGFC, CCNL1, TNFSF12, S100A4, COLEC12, DPEP2, HSP90B3P, CD300A, FES, GCHFR, KLHDC8B, PYGL, FABP5, ANKRD36B, LGMN, ANXA2P1, C1orf85, TREM2, GPR34, JAKMIP2, B3GNT5, CYP27A1, NRGN, TLR4, EIF2AK2, GMFG, NFE2, PCED1B, AGRP, CD68, F13A1, HLA-DRB3, LIP…
Macrophage.GM_CSF.TNFa.PGE2.P3C.HS.IVS.UP	100	SELM, CYP26A1, EHD1, IL10RA, HNRNPDL, NAMPT, SAP25, MCTP1, C15orf48, PRDM1, SLC7A11, SIGLEC10, ELL2, DUSP5, EREG, IL1A, ISG20, MCOLN2, PFKFB3, CSF2RA, DDIT4, LILRA3, IRAK3, TFDP1, SQSTM1, TFPI, BANP, VAMP4, NUB1, RAB27A, CXCL8, FCGR2A, PID1, ZC3H12A, TMEM71, VNN1, YPEL2, PTGS2, MAP3K4, RILPL2, UPB1, VNN2, ADARB1, MAMLD1, HIF1A, PTPN1, FOXO3, IER3, NKG7, ZNF281, ST3GAL1, FAM60A, IL2RA, SAMSN1, THB…
Macrophage.GM_CSF.TNFa.PGE2.P3C.HS.IVS.DOWN	101	CD69, SPP1, ATP5D, BCL2L1, CD1C, LSP1, STAB1, METTL7A, GFRA2, MDH1, CRIP1, STMN1, DUSP23, RPSAP52, RNH1, APEX1, AP2S1, CLEC12A, UQCRQ, GCNT1, RBX1, PLD3, ANKRD33, PPT1, VSIG4, NUDT14, HK3, ALCAM, GALM, ATP5F1, QDPR, ATIC, H2AFY, CTSD, COL8A2, HSPB1, ADCY3, CTSG, NREP, PGAM4, FKBP1A, LAP3, S100A4, ITGAM, TOP2A, IFI6, LST1, CDK4, DPEP2, SCD, ITGB1BP1, HSP90AA1, SNX2, FGL2, EIF3K, PCNA, GCHFR, LY6E,…
Macrophage.GM_CSF.upLPS.HS.IVS.UP	102	ZBTB34, SLC7A11, OAS2, IFNGR1, FAM60A, STAT2, CENPBD1, VMP1, LPAR1, TLR8, CD86, ADAMDEC1, CXCL16, PARP9, VMO1, PRKAR1A, PCNX, MKLN1, MAPK13, CFB, TRIM22, HELZ2, BCDIN3D, MOB3C, ZNF22, HCP5, CCDC117, SAMD9, ISG15, SMAP2, FNBP4, BCL2L13, MX2, PTPRE
Macrophage.GM_CSF.upLPS.HS.IVS.DOWN	103	ANKRD33, CTSD, CCNL1, PPIA, FABP5, ANXA2P1, SAP30, JAKMIP2, UBE2C, NFKBIZ, NUSAP1, LDHB, BOK, KLF2, DBI, CLTC, PLTP, TMEM236, CFD, FABP5P3, IMMT, 40787, MGMT, PTGER4, STK17B, HMGB1, NUPR1, POTEKP, HLA-DRB6, CKS2, RPL5, YBX1, SKAP2, KLF4, NBPF10, KANSL1, SRP14, MYADM, ILK, MS4A4A, UGP2
Airway.Smooth.Muscle.geneset.UP	104	KCTD12, SOX4, NOV, LRRC17, TBX18, SCD, BDKRB2, WNT2, SLC7A14, FER1L6, CLDN11, VCAM1, ADAMTS14, CCKAR, CREB5, TNFAIP6, CRABP2, IGDCC4, TMEM35, GDF15, TSLP, ADAM12, AQP3, FST, PER3, PRSS35, PIEZO2, TNFRSF11B, RND2, CDH6, LIF, ITGA11, ADCY1, SIPA1L2, PHGDH, AMOT, HMOX1, PGBD5, CDON, MXRA5, PLA2G4A, FAM171B, CPA4, AIF1L, GPR68, HSD17B6, LHFPL2, SLC6A9, C4orf46, OLFML2A, EPHB2, GXYLT2, SLC14A1, LRRC15…	http://www.ncbi.nlm.nih.gov/pubmed/24926665
Airway.Smooth.Muscle.geneset.DOWN	105	C7, CCDC69, DUSP1, FKBP5, GPX3, KLF15, MAOA, SAMHD1, SERPINA3, SPARCL1, RGCC, TSC22D3, CRISPLD2, PER1, ERRFI1, STEAP4, MT2A, METTL7A, IRS2, RASL11A, FGD4, INHBB, NNMT, KCNK6, GLUL, KLF9, NA, ITGA10, CORO6, ADRA1B, IMPA2, ZBTB16, FOXO1, ADAMTS5, PDK4, ENDOD1, SORT1, CACNB2, ADARB1, NEXN, NAV3, DCXR, STC1, TRNP1, IGFBP2, MAMDC2, SUN2, FSTL3, PTX3, GPRC5B, HSPA2, FAM107A, TJP2, PPP1R14A, MTSS1, CYR6…
Lung.Brushings.IL13.IVS.JNJ.HS.UP	106	ADAMTS9, ALOX15, BCL2L15, C1QTNF1, CA2, CCBL1, CCL26, CD274, CD44, CDH26, CISH, CST1, CST2, CST4, CTSC, DPP4, FAM26E, FETUB, GGH, HS3ST1, LRRC31, NTRK1, NABP1, PCSK6, POSTN, SERPINB4, SH2D1B, SIDT1, SLC26A4, SLC39A8, SLC5A1, SOCS1, SUSD2, USP54	ADEPT cohort
siLP.ILC1.UP	107	KLRC4, CCL3L3, IL12RB2, CCL5, KLRD1, GZMA, KLRC4, GZMB, CCL4, CCR2, PLEK, SULF2, ENTPD1, ITGAX, MS4A4A, GPR55, IL21R, GRAMD3, DENND4A, PRF1, IRG1, TIGIT, CD2, SYTL2, MMP9, UGCG, CST7, CPNE7, CD28, C1orf21, SH2D2A, KLRB1, PMEPA1, CHSY1, SAMD3, SEPN1, GAS7, NCF1, HOPX, CDH1, MCTP2, SULT2B1, BCL2L11, GPR18, TRAT1, GPR174, ICAM1, PIK3R5, ADAMTS14, ZDHHC15, PADI2, GPC1, SEMA6D, SATB1, ITM2A, KDM2B, LY…	http://www.ncbi.nlm.nih.gov/pubmed/25621825
siLP.ILC2.UP	108	CCR8, CCR4, IL5, KLRG1, IL17RB, HS3ST1, IL1RL1, IL13, SLC7A8, CD27, NEB, RXRG, CALCA, IL6, IL4, PTPN13, PDCD1, NPNT, HLA-DOA, HES1, LPCAT2, IL9R, PPARG, TPH1, STXBP6, CYBB, BMP7, INPP4B, CCL1, BMP2, AR, MC5R, ATP8A2, PPP2R3A, KCNN4, DGAT2, NMUR1, KCNQ5, RAB27B, LRRC52, ALOX5, PTGIR, ZC3H12C, TGM2, IL10RA, ACER2, HBA2, GATA3, CHDH, NCK2, BZW2, NAIP, MRAS, C19orf38, HBA2, TSPAN13, AREG, EBI3, KLF5,…
siLP.ILC3.UP	109	GSTM3, UPP1, EPS8L3, IL1R2, CXorf23, F2RL2, CAPG, FAH, DUSP4, GDA, NMBR, CCNE2, GJB2, RYK, TMTC2, DPEP2, B3GALT2
siLP.Lti.UP	110	CXCR5, IL1R1, STOM, PTGES, CNTN1, NRP1, VIPR2, HMGN3, CTSH, CCR6, APOBEC1, CD2AP, MAPK10, P2RY1, GUCY1A3, IGFBP4, LINGO4, DLL1, TIFA, PTGER2, SDC4, HS6ST2, IGF1R, CX3CL1, IL17RE, GRIA3, GALM, NPL, SDC2, KIAA1598, ATRNL1, PPAP2B, SNORD14C, SLC6A13, CACNA1G, DNAJC6, ERMP1, RNASE6, OR4C12, PDE6D, PDGFRB, DDC, NAPEPLD, EEF2K, TUBA8, ADK, FAM184B, TRAPPC2, TOX2, HELLS, SLC41A3, KHDRBS3, BATF3, ALG14, …
IL18R1.IL1RL1.IL1R2.IL18RAP.IRAK3	111	IL18R1, IL1RL1, IL1R2, IL18RAP, IRAK3	U-BIOPRED cohort
RNA.3.UBIOPRED.Sputum.up	112	TNFAIP3, RHOH, IL1R2, CLC, IL18R1, P2RY14, IL18RAP, IL1RL1, HIST1H2AC, NLRP3, SLAMF7, CD24, EDN1, LOC400680, SERPINB9, PRSS33, IRAK3, SAMSN1	U-BIOPRED cohort
RNA.2.UBIOPRED.Sputum.up	113	HSPA6, DNAJB1, PHC2, THBS1, SLC7A5, ETS2, LPCAT1, CPD, SEC14L1, IRF1, TNFAIP3, HIST2H2BE, AKAP2, PALM2-AKAP2, SYNE2, PER1, CD93, DDIT4, ADM, IL1R1, CHST15, SOCS2, SATB1, KLF9, IGF1R, PI3, PDE4B, DUSP4, RUNX3, SELL, SERPINB2, ISG20, TLR2, RHOH, ADORA2A, FOXN3, DEFA1, DEFA1B, DEFA3, FPR1, ADAM8, IL1R2, GPR183, TRAF1, EGR3, STAT4, CLC, CCR7, CYP4F2, CYP4F3, MGAM, IL18R1, P2RY14, FAM65B, TULP2, SCARF…	U-BIOPRED cohort
UBIOPRED_Biopsies_SAnvsHC.UP	114	KRT6A, CEACAM5, KRT6B, KRT6C, FGFBP1, FKBP5, MUC5AC, POSTN, UPK1B, CA12, SERPINB5, LY6D, S100A2, TFCP2L1, DEFB1, ALOX15, AKR1C2, LOC100653286, S100P, CDH26, MUC1, SLC6A14, DUOXA1, CEACAM6, SERPINB3, SERPINB4, SFN, TRIM7, ATP6V1C2, S100A14, AGR2, HCAR3, MAOA, AKR1C1, TMPRSS4, TPRXL, EPS8L1, KCNE3, PDK4, ABHD2, KRT23, DDIT4, CKMT1A, CKMT1B	U-BIOPRED cohort
UBIOPRED_Brushings_SAnvsHC.UP	115	CEACAM5, CST1, KRT6A, TCN1, CST2, CST4, KRT6B, KRT6C, MUC5AC, SERPINB2, CCL26, FETUB, FKBP5, CDC42EP5, MUC2, FGFBP1, LOC100292909, MUC12, IL1R2, CLC, CLCA1, TPRXL, GCNT3, CPM, SLA, MXD1, PHLDA2, PHACTR3, RNASE1, S100A12, IL1RL1, CLEC4E, THBS1, CD36, GSN, SLCO1B3, FUT3, TM4SF1, GMDS, PTPRH, DNAJC12, RN45S, UPK1B, CELF2, CEACAM1, LINC00342, NEK6, CD200R1, DHX35, FUT6, NADK, IGF2BP3, PXDN, FKBP1A-SD…	U-BIOPRED cohort
UBIOPRED_Sputum_SAnvsHC.UP	116	RNF144B, TSC22D3, TNFAIP3, IRAK2, MGC39372, SYNE2, CLEC4E, ERN1, FNIP1, SAMSN1, KRT23, FAM65B, CPD, NLRP3, IL1R1, SEC14L1, PADI4, FFAR2, MAP4K4, IPO11, LRRC70, CD24, EIF4E3, IRAK3, ASPH, RNF19B, LOC284454, EDN1, ALOX15, AKAP2, PALM2-AKAP2, SELL, EGR3, IL18RAP, FCGR2A, TAGAP, C5orf58, RHOH, PDE4D, SLC7A11, HIST1H2BC, ANKRD22, FLJ10357, DEFA1, DEFA1B, DEFA3, ISG20, CSF1, SLAMF7, IL1R2, PLK3, LOC100…	U-BIOPRED cohort
UBIOPRED_Blood_SAnvsHC.UP	117	CLEC4D, LTF, SLPI, CEACAM6, DEFA1, DEFA1B, DEFA3, ORM1, ORM2, BPI, CTSG, RNASE2, ARG1, CEACAM8, HP, RNASE3, DEFA4, MMP8, CRISP3, HPR, CD24, ANXA3, CAMP, MS4A3, CCL23, LCN2, OLFM4, CD177, OLAH, RNF182, INSC	U-BIOPRED cohort
UBIOPRED_NasalBrushings_SAnvsHC.UP	118	AHNAK2, RASSF6, COX7A1, MTSS1, TNC, S100A2, RPL22L1, SNAI2, SERPINF1, TP63, SFXN4	U-BIOPRED cohort
IPF.human.lung.ALL	119	CHST6, MMP10, ASB2, PLPPR1, GBP5, TMPRSS11B, C2CD4A, KLK12, SCNN1A, GNRHR, KRT7, CHRNA1, C15orf48, LCE2A, TMPRSS11D, CACNA1H, BPGM, LRRK2, HIF1AAS1, LGR6, HS6ST2, ATP6V0A4, ANKRD1, RORB, MGMT, AMY1A, NRARP, PHLDB3, MESP1, XKR4, DMRTA2, GPR155, KRT75, THSD7B, GBP4, IGFL2, PSORS1C2, LIF, PLAC4, C3orf70, KCNH8, SH3BGRL2, IL7R, MUC4, SPINK7, IL8, CXCL8, SLCO2A1, ALPP, SULT1B1, GABRQ, CAPN14, MAL, MEG…	https://www.ncbi.nlm.nih.gov/pmc/articles/PMC6580683/
IPF.human.lung.UP	120	CACNA1H, GABRA1, ALPP, XKR4, KCNH8, THSD7B, CHRNA1, ST8SIA2, PKLR, PRSS2, SOX11, C1QTNF7, C2CD4A, MRC1, L1CAM, RORB, LIF, IL8, CXCL8, PNMA2, CSF2, NRK, CNTN5, LOC101927630, CYP1A1, NYAP2, PLPPR1, RGS18, C3orf70, IL7R, HNF4A, SHH, MMP24, ICAM1, SLCO2A1, FGL1, ANKRD1, HIF1AAS1, BMPER, FAT3, DISP2, KRT75, RASGRF2, ADGRF5, LINC00261, CD163L1, FYB2, ASB2, MMP10, BPGM, LGR6, HKDC1, DGKI, RAB6B, PTGS2, …
IPF.human.lung.DOWN	121	DCXR, NFE2L3, LLGL2, MGMT, PPP1R3D, SCNN1A, EVPL, NCF1, SLITRK5, SYCP2, RUNX2, POLR2J4, PHLDB3, EPN3, SLC25A21AS1, SORBS2, EPS8L1, SEMA4D, CLIC3, BAIAP3, SH3BGRL2, SLC10A6, RBP7, FAM84A, C15orf48, MIR147B, ABCG4, TPRG1, FUT3, RASA4B, PRDM1, HPSE, GBP4, SAPCD2, TMEM169, EGR1, SLC2A4, POLR2J3, RASA4, BICDL2, CAPN14, POLR2J2, LMO2, LINC02188, ZYG11A, DNASE1L2, UPK3BL1, GPAT3, SLC5A1, SULT1B1, CNGA1,…
TGFB.UP.ALL	122	IGFBP3, AMIGO2, SEMA7A, SERPINE2, TXNIP, A2M, ADAMTS9, LZTS1, GPX3, ARRDC4, ANKRD33B, WFDC1, RASL12, ADAMTS5, FAM43A, ALDH1A3, MXRA5, SLC40A1, SLC7A14, BMP4	https://www.nature.com/articles/s41598-019-56955-1
D1TGFBvsD1.UP	123	IGFBP3, AMIGO2, SEMA7A, SERPINE2
D1TGFBvsD1.DOWN	124	TXNIP, ADAMTS9, HSD17B2, DLL4, NPTX1, RASL12
D20TGFBvsD20.DOWN	125	TXNIP, A2M, ADAMTS9, LZTS1, GPX3, ARRDC4, ANKRD33B, WFDC1
D20TGFBvsD20.UP	126	SPOCK1, POSTN
D20TGFBvsD1TGFB.UP	127	RASL12, ADAMTS5, ADAMTS9, FAM43A, ALDH1A3, MXRA5, SLC40A1, SLC7A14
D20TGFBvsD1TGFB.DOWN	128	RGS4, SERPINE1
D20vsD1.UP	129	BMP4
D20vsD1.DOWN	130	HJURP, TTK, SKA1, AURKB, KIF18B, SKA3, NEK2, CDC20, MK167
10.1111/all.12452.AirwaySmoothMuscleAsthmavsHealthyAtopicControls.UP.TOP	131	IGSF9B, RASGEF1C, WDR1, ANKRD45, HOMER2, PGS1, CDC20B, POF1B, RNF114, PLD3, AK8, LOC145820, RGS9, HORMAD2, DLGAP2, POU2AF1, KLHL5, PI4KB, KCTD16, FAM69A, ADCY1, PKHD1L1, MED15, RGPD1, C9orf171, PPP1R13B, CA8, C5orf15, PCDHA1, SPSB1, IL18R1, SFI1, POLN, TBC1D14, COL28A1, ANO3, HSF2BP, SLC38A9, ANO4, VANGL1, CRMP1, PPFIBP2, KCND2, MB21D2, RPGRIP1L	airway smooth muscle of asthma vs. healthy atopic controls Gene expression profiling of laser microdissected airway smooth muscle tissue in asthma and atopy C. Y. Yick A. H. Zwinderman P. W. Kunst K. Grünberg T. Mauad S. Chowdhury E. H. Bel F. Baas R. Lutter P. J. Sterk https://onlinelibrary.wiley.com/doi/abs/10.1111/all.12452
10.1111/all.12452.AirwaySmoothMuscleAsthmavsHealthyAtopicControls.UP	132	IGSF9B, RASGEF1C, WDR1, ANKRD45, HOMER2, PGS1, CDC20B, POF1B, RNF114, PLD3, AK8, LOC145820, RGS9, HORMAD2, DLGAP2, POU2AF1, KLHL5, PI4KB, KCTD16, FAM69A, ADCY1, PKHD1L1, MED15, RGPD1, C9orf171, PPP1R13B, CA8, C5orf15, PCDHA1, SPSB1, IL18R1, SFI1, POLN, TBC1D14, COL28A1, ANO3, HSF2BP, SLC38A9, ANO4, VANGL1, CRMP1, PPFIBP2, KCND2, MB21D2, RPGRIP1L, ANKLE2, BAGE3, GPATCH4, 37226, HEXA, LRRC7, CAPN11…	https://onlinelibrary.wiley.com/doi/abs/10.1111/all.12452
10.1111/all.12452.AirwaySmoothMuscleAsthmavsHealthyAtopicControls.DOWN	133	PCDH20, LPP, THSD4, NRXN3, KCNQ5, XIST, ITPR1, PLCB4, SPARCL1, PRDM6, MYLK, PRUNE2, LAMA4, SLIT2, COL4A2, PTPN14, GAB1, ZSWIM6, ROR1, BACH2, FAM5C, LOC92249, COL4A5, SENP7, PAM, FAM129A, APOOL, SMAD2, INPP4B, SBNO1, USP47, DSTN, FAT1, CHRM3, MEIS1, GALNT11, ABCD3, ACTA2, PLOD2, FAM188A, LEPREL1, HSPA4, PRKAA2, GJA1, SLC35A1, SEMA6A, VPS45, FHL1, NUAK1, API5, XPA, ACTR10, CRY2, ZFYVE20, PAPD5, KRE…	https://onlinelibrary.wiley.com/doi/abs/10.1111/all.12452
10.1111/all.12452.AirwaySmoothMuscleAsthmavsHealthyNonAtopicControls.UP	134	N4BP2, SLC41A3, STX2, PRDM15, VANGL1, KLHL23, INPP5B, C22orf46, C3orf64, PTCH1, RGS3, FLJ34690, COL6A2, CIR1, RPAP3, CDC42BPB, GPATCH4, AK8, PI4KA, OCA2, IKBKAP, PHF17, NUP214, PHACTR4, BDNFAS1, TNC, RPTOR, SEC31A, ESRRG, HFM1, ANKRD30BL, JAK2, MTRNR2L8, DDX26B, ARV1, SLC20A1, ABO, SNX5, SEC14L3, SCUBE3, AATK, TEAD4, PI16, SERPINB5, LOC649395	https://onlinelibrary.wiley.com/doi/abs/10.1111/all.12452
10.1111/all.12452.AirwaySmoothMuscleAsthmavsHealthyNonAtopicControls.DOWN	135	IL26, ENO2, FLYWCH1, CAPN14, FOXJ3, LEPREL1, ZNF804B, FAM129A, LIFR, KIF16B, TBX5, ADAMTS17, C1orf21, ABCC4, NRF1, RAD50, TMEM108, SLC23A2, SCN7A, ATP2B1, SYNRG, CCDC45, RBM4, CDC5L, MMADHC, RBM41, COPS4, AFAP1L2, RAB22A, PDHX, ETS2, EIF2AK2, ZNF41, ZNF37BP, ADH1B, TMEM98, UNC50, ADC, TMEM71, AQP3, ITGB6, SPTBN4, HERC2P2, FAM46C, RNF170, SCML2, ZNF227, MRPL22, PPP2R2D, HELB, SEC61A1, WDR63, KCNK1…	https://onlinelibrary.wiley.com/doi/abs/10.1111/all.12452
10.1111/all.12452.AirwaySmoothMuscleHealthyAtopicvsNonAtopicControls.UP	136	TMEM47, N4BP2, CRY2, PGM5P2, BTF3L4, COL6A2, FLJ34690, GEM, CHMP2A, C3orf64, CEBPZ, CDC42BPB, ARMCX4, IKBKAP, MAP2, DCLK2, RCAN1, CSRP1, SH3RF1, ABL1, HIF1A, KIAA0947, BICD1, PGM5, MTHFD1L, COL4A1, STOX2, MYLK, CHRM3, TRIO, FSTL1, RAI14, MAST4, APBB2, YWHAB, GNG12, PDE5A, SAMD4A, TBL1X, INPP4B, MYH10, SLIT2, FHOD3, ESYT2, CREB5, MACF1, SYNPO2, SPARCL1, NRXN3, MSRB3, DDX26B, LPP, LAMA4, SCUBE3	https://onlinelibrary.wiley.com/doi/abs/10.1111/all.12452
10.1111/all.12452.AirwaySmoothMuscleHealthyAtopicvsNonAtopicControls.DOWN	137	USP35, KCNC2, TRIM29, LIPA, EHBP1, LRP1B, C1orf21, CDH10, PPFIA1, LSAMP, IPCEF1, DSCAM, ERBB4, ZNF804B, CDH13, CMIP, PCDH9, L3MBTL4, SYTL2, CTNNA2, TAF3, ACER3, PTPRN2, FSTL5, RNF130, WDR37, FGF12, NRG3, SLC2A13, NRG1, LPHN3, SLC35F3, MGAT4C, ITGBL1, SKAP1, RGS7, CDH4, OLFM3, ETS2, DOCK2, GRID1, KCNH8, NEDD9, RBM4, PIK3C2G, FAM168A, ITGB6, CLPTM1L, KCND2, ABCC4, TRRAP, CCDC45, TOX3, ZNF385B, DMBT…	https://onlinelibrary.wiley.com/doi/abs/10.1111/all.12452
10.1165/rcmb.2018-0385OC.ASMFatalAsthmaBudesonidevsControl.UP	138	FKBP5, GLUL, TSC22D3, CRISPLD2, FAM107A, SPARCL1, SAMHD1, NKD1, ZBTB16, CORO6, ALOX15B, ITGA10, FAM196A, KLF15, TSPAN8, PDK4, MOB3B, LINC01088	https://www.atsjournals.org/doi/pdf/10.1165/rcmb.2018-0385OC
10.1165/rcmb.2018-0385OC.ASMFatalAsthmaBudesonidevsControl.DOWN	139	TNFRSF11B, VCAM1, WNT2, ADRA2A, RTKN2, SLC6A6, LRRTM2
10.1165/rcmb.2018-0385OC.ASMNon.Asthma.BudesonidevsControl.UP	140	SAMHD1, GLUL, NKD1, TSC22D3, FKBP5, FAM107A, ITGA10, ANGPTL7, FAM196A, GPX3, TSPAN8, CRISPLD2, MOB3B, PDK4, CORO6, MAP1LC3C, PER1, KLF15, LINC01088, MARCH10, TIMP4
10.1165/rcmb.2018-0385OC.ASMNon.Asthma.BudesonidevsControl.DOWN	141	SLC6A6, WNT2, TNFRSF11B, ADRA2A, VCAM1, FMO1, RTKN2, CPA4, LRRTM2, SLC2A5, SLC14A1
SIG142.10.17605.OSF.IO.8Q3S7.AirwayMacrophages.mice.AllergicDisease.C1UP	142	SPP1 CTSV LGMN MMP19 TGM2 CD36 CHIL3 CTSB CTSK CCL6 PSAP B2M H2-K1 CLEC7A C3 CTSZ FN1 NPC2 CTSS ANXA1 IFI30 LGALS3 HSPA5 H2-D1 PDIA3 HSP90B1 SLC7A2 ATP6V1B2 ITGAX P4HB LIPA
SIG142.10.17605.OSF.IO.8Q3S7.AirwayMacrophages.mice.AllergicDisease.C1DOWN	143	IQGAP1 LRP1 ABCG1 CD164 AHNAK CD9 MYH9 AXL SORT1 FLNA
10.17605/OSF.IO/8Q3S7.AirwayMacrophages.mice.AllergicDisease.ClusteringUP	144	FN1, HSPA5, PDIA3, B2M, TGM2, CTSZ, CTSK, CTSS, CHI3L3, SPP1, CLEC7A, SLC7A2, PSAP, HSP90B1, MMP19, CCL6, NPC2, LGMN, LGALS3, CTSB, H2-K1, H2-D1, C3, ANXA1, LIPA, NRP2, FCGR2B, FCGR3, ACP2, CST3, FABP5, OXCT1, LGALS1, ACO2, CERK, LITAF, AP2M1, DNAJB11, ATP6V1A, ATP6V0C, CDKN1A, TAPBP, H2-DMB1, H2-AB1, H2-AA, H2-EB1, H2-T23, CSF1R, SLC3A2, RAB3IL1, MS4A6D, PGAM1, PI4K2A, ATP6AP2, CFP, LAMP2, PGK1,…	https://wellcomeopenresearch.org/articles/5-101
10.1186/s12890-017-0545-9.VitD.ASM.FatalAsthma.UP	145	COL1A1, COL3A1, HSPB1, ADAM33, IFIH1, IDO1, NLRP3, MMP8, SMTN, BPIFA1, LTB4R2, FOS, ILK, DHX58, AQP4, BMP7, COL7A1, RGS2, IL18RAP	https://bmcpulmmed.biomedcentral.com/articles/10.1186/s12890-017-0545-9
10.1186/s12890-017-0545-9.VitD.ASM.FatalAsthma.DOWN	146	ITGB6, RAC1, CD38, IL13RA1, PTGFR, CALM2, ITGA3, LAMC2, TGFBR2, RHOA, TJP1, CALM1, TGFB2, CAV2, PRKCE, NFATC3, PPP1CC, SFTPD, LEPREL1, SUMF2, WASL, PRMT5, AQP1, ITGAE, CDH1, GNAQ, TLR7, ARHGEF11, F11R, TSLP, MMP7, MAPK1
10.1186/s12890-017-0545-9.VitD.ASM.FatalAsthmaCoexpressionC6	147	ADAM33, CCL20, KAT2A, MUC5B
10.1186/s12890-017-0545-9.VitD.ASM.FatalAsthmaCoexpressionC11	148	AQP1, BMP2, BSG, CDH5, GGT1, GNAS, NFATC2, PRKCQ, TBXA2R
10.1186/s12890-017-0545-9.VitD.ASM.FatalAsthmaCoexpressionC16	149	AURKA, BPIFA1, DDX58, DHX58, IDO1, IFIH1
10.1186/s12890-017-0545-9.VitD.ASM.FatalAsthmaCoexpressionC17	150	BCL3, COL4A1, IL1B, IL1RN, NFATC1, PTGIR, SELE
10.1186/s12890-017-0545-9.VitD.ASM.FatalAsthmaCoexpressionC20	151	KIT, LAMB2, MAPK3, MMP9, PTGS1,PXN
10.1186/s12890-017-0545-9.VitD.ASM.FatalAsthmaCoexpressionC29	152	COL7A1, KRT19, KRT5, TPM2
FatalasthmavsNonasthmaderivedASM.UP	153	SERPINB2 HBD IFI6 IFI27 SCUBE3 TINAGL1 SYPL2 PSG4 TM4SF20 NPAS1 MX1 IL8 IGFBP7 TEK OXTR CCL13 TFAP2A OLR1 CPNE7 ISG15 PSG5 PEAR1 ADAMTS5 SGCG HSD17B6 ALPK2 PSG1 GPRC5A LOC645638 MFAP5 BAMBI MARCH4 CPA4 KRT7 PLCB4 SLC2A1 STEAP3 GLT25D2 TFPI2 DKK1 ITGA6 CLEC3B SLC7A5 TUFT1 LOC728392 F3 SLC7A11 SERPINE1 IL32 CHRM2 BST2	https://journals.plos.org/plosone/article/file?id=10.1371/journal.pone.0134057&type=printable
FatalasthmavsNonasthmaderivedASM.DOWN	154	FOS EGR1 MYH11 CHI3L1 SFRP2 DES HLA-C EGR2 A2M EGR3 PDLIM3 RARRES1 SOCS3 APOE B4GALNT4 JUNB PTGS2 PPP1R1B ACTG2 HLA-B SCN4B NDNF NR4A1 IER2 CERS4 CECR1 CES1 SPON1 FNDC1 FMO2 SERPINA3 RASL12 ABCG1 GDF10 AEBP1 CCKAR SHC2 PTGDS MYOC TBX4 CHI3L2 GNG2 DMKN COL14A1 PCSK2 FGFR4 CSRNP1 GPC3 WISP2 RGMA PDPN SULF2 DCHS1 TL32 COLEC12 RSPO1 ARHGAP28 PTPRD SNHG5
FatalasthmaderivedASMbaselinevsTreatedVitD.UP	155	CILP RMRP RPPH1 CYP3A7 IGFLR1 CHRDL2 CRIP1 APLN SLC1A3 G0S2 IGF1 FOS SYT7 PCSK2 CD14 AOC3 IDH2 TM7SF2 APOE ELN OAF COL14A1 VEGFA EFTUD1 RARRES2 CES1 COL5A3 ITPR1 APOD ALPL SPON1 ACTG2 RHOU ABCA9 CD274 RASL12 FAIM2 TGFB3 HTRA3 WISP2 GDF6 CXCL12 AEBP1 DMKN SBSN A2M GDF10 RGMA RSPO1 FNDC1 DDIT4 EGR1 TGFB2 BHLHE40 TRIB3 ZFP36 SULF2 PDPN SERPINA3 SIX1 CHI3L2 GPC3 SIK1 PDGFRL PTGDS ARHGAP28 EML3 OSR2 M…
FatalasthmaderivedASMbaselinevsTreatedVitD.DOWN	156	HBD SERPINB2 IL8 CXCL1 IFI6 MX1 TM4SF20 IFI27 SYPL2 ACAN CLC2 MAP2 LEPREL1 CCL11 GPRC5A ANXA3 IFIT1 PSG5 TPD52L1 ISG15 PRSS35 EPSTI1 OLR1 NOV PSG1 SCUBE3 IFI44 PTGES BAMBI TFPI2 PSG4 LOC645638 IL13RA2 BDKRB1 HGF IFIT3 TOX ALDH1A1 PLAU RCAN1 KIT TNFAIP3 NQO1 AK5 PRPS1 GCNT4 MAP2K3 LIF ID3 IL32 PCOLCE2 BST2 TRNP1 NCEH1 ASS1 C7 DKK1 SSX2IP GCLM SEMA3A ATP8B1 PKDCC DUSP5 GREM2 SH2D4A
