# Supplementary material for: Pathways linked to unresolved inflammation and airway remodelling characterize the transcriptome in two independent severe asthma cohorts
Source: Respirology. 2022 Jun 7;27(9):730–8. doi: 10.1111/resp.14302 (PMC9540453; doi:10.1111/resp.14302)
Supplement: Supplementary file 3 — Table S2. Endobronchial biopsies. Table S3. Induced sputum. [file RESP-27-730-s003.xlsx]

## Sheet: Table S2 DEG Biopsy
Table S2: ENDOBRONCHIAL BIOPSIES
SA vs HC								MMA vs HC
U-BIOPRED			NOVA					U-BIOPRED			NOVA
Gene	FC	FDR	Gene	FC	FDR			Gene	FC	FDR	Gene	FC	FDR
KRT6A	4.4855	0.0115	SAA1	3.25851	0.0102312			CRISPLD2	2.515	0.0304	NDUFA4	1.47448	0.0227607
CEACAM5	3.9581	0.0004	CA12	2.57154	0.00106727			FKBP5	2.2974	0.0437	CALM2	1.45854	0.0283318
KRT6A	3.3066	0.0147	IL8	2.44903	0.00225646			FKBP5	2.2227	0.0304	LOC653226	1.42536	0.0120231
KRT6B	3.3066	0.0147	CD163	1.96954	0.0449004			MAOA	1.6584	0.0304	LXN	1.38685	0.0465619
KRT6C	3.3066	0.0147	CFB	1.90795	0.0332955			PHF17	1.5975	0.0208	RHOA	1.3597	0.0216246
FGFBP1	2.775	0.0058	IL8	1.83472	0.04086			FOXO1	1.363	0.0437	BTBD3	1.34857	0.0231184
FKBP5	2.4455	0.0028	AKR1C2	1.78151	0.028965			PRKACG	1.2912	0.0328	SRP9	1.33272	0.0361756
FKBP5	2.4275	0.0027	B2M	1.70758	0.00988342			SEPT6	-1.6908	0.0328	TMEM14D	1.32436	0.0202957
FKBP5	2.2423	0.0014	ADORA3	1.65871	0.00423641			ADRA2A	-1.7092	0.0328	C21ORF63	1.3109	0.0151851
MUC5AC	2.2396	0.0066	FKBP5	1.65576	0.040645			TRAC	-1.7405	0.0466	CDC26	1.26598	0.0433971
MUC5AC	2.1669	0.0064	CD163	1.63368	0.0334462			PRRX1	-1.7582	0.0466	CHMP5	1.2444	0.0392215
POSTN	2.0455	0.0262	CTSC	1.61828	0.00411345			FGL2	-1.7608	0.0466	STAU1	1.22461	0.0397185
UPK1B	1.9069	0.0407	LOC653381	1.60493	0.00166126			YME1L1	-1.768	0.0347	NOL9	-1.2031	7.37769e-07
CA12	1.8872	0.0021	NPTX2	1.54431	0.00104334			ITM2A	-1.7938	0.0328	PCTK3	-1.20431	0.0124276
SERPINB5	1.8711	0.0115	MMP7	1.49388	0.0442652			IGHG1	-1.796	0.0328	UNKL	-1.20512	0.0202957
LY6D	1.8291	0.0328	HSP90AA1	1.49105	0.034669			IGHM	-1.796	0.0328	RAB5B	-1.20965	0.0364162
S100A2	1.8104	0.0381	RDH10	1.48852	0.0183941			CD48	-1.8353	0.0208	CD207	-1.2143	0.0356978
TFCP2L1	1.7918	0.0292	LOC643358	1.48493	0.00921374			IGHV3-48	-1.8552	0.0304	LEPRE1	-1.21607	0.0432005
DEFB1	1.7529	0.0144	SGK1	1.48287	0.0256692			IGHA1	-1.8589	0.0346	PLEKHM1	-1.21638	0.000846852
ALOX15	1.7366	0.0285	ATP6V1G1	1.48033	6.76248e-05			TRBC1	-1.8674	0.0485	LOC653157	-1.21746	0.033631
TFCP2L1	1.7239	0.0171	XBP1	1.47972	0.0361285			CXCL12	-1.9526	0.0304	BANP	-1.21857	0.00455079
AKR1C2	1.7233	0.0083	TACSTD1	1.47831	0.00809755			TRAC	-2.0639	0.0304	NPAT	-1.21893	9.00871e-05
S100P	1.7175	0.011	RHOU	1.47512	0.0123769			APLNR	-2.0934	0.0358	FLT3LG	-1.21979	0.0463821
CA12	1.7026	0.0051	NDUFA4	1.47506	0.00129292			CH25H	-2.0963	0.0304	KLF12	-1.22239	0.00202778
AKR1C2	1.6914	0.0127	IPO11	1.47222	0.0324004			IGHA1	-2.1588	0.0328	FOXRED1	-1.22557	0.0021032
TFCP2L1	1.6798	0.0479	AKR1C3	1.45478	0.0332955			IGHA2	-2.1703	0.0406	PPP2R2A	-1.22557	0.0351557
CDH26	1.6782	0.0221	RPS3A	1.45323	0.00467431			TRBC1	-2.2112	0.0304	PVRL3	-1.22772	0.0124276
CA12	1.6725	0.0073	LOC653226	1.45217	0.00021263			LOC96610	-2.2383	0.0466	KEL	-1.22876	0.0231184
MUC1	1.6678	0.0001	SGK	1.44336	0.0211147			LUM	-2.2459	0.0304	UBE2O	-1.22916	9.00871e-05
SLC6A14	1.6619	0.0129	SGK1	1.44163	0.0287896			IGHM	-2.2824	0.0466	HS.403972	-1.23469	0.0397185
DUOXA1	1.6542	0.0311	AGR2	1.4381	0.034669			OGN	-2.3714	0.0328	FAM3A	-1.23503	0.0162466
CEACAM6	1.6419	0.0466	DNAJC12	1.43229	0.0421276			MPEG1	-2.3906	0.0406	LOC100130598	-1.24036	0.0397185
SERPINB3	1.6364	0.0353	HSPD1	1.43115	0.000349416						HS.555252	-1.24307	0.0311183
SERPINB4	1.6364	0.0353	LAP3	1.41926	0.0232475						UGP2	-1.25035	0.0432005
SFN	1.6343	0.0264	SGPP2	1.41913	0.00714802						GUSBL2	-1.25165	0.000211657
TRIM7	1.6196	0.0337	IRAK3	1.41862	0.0491456						SDK2	-1.25459	0.0231184
MUC1	1.6131	0.0011	HS.407903	1.41715	0.00467431						C14ORF102	-1.2572	0.0433971
ATP6V1C2	1.5993	0.0319	GBP1	1.41579	0.034669						ZNF526	-1.27208	0.00230234
S100A14	1.5976	0.0197	SPOCK1	1.41175	0.00532682						JARID1A	-1.27484	0.00282087
AGR2	1.5925	0.0032	LXN	1.40947	0.002054						CETN3	-1.27745	0.0351557
HCAR3	1.5802	0.0349	MUC1	1.40879	0.0490073						RNU1-5	-1.28063	0.0453372
MAOA	1.5794	0.0056	SRP9	1.40294	0.000288556						SNORA80	-1.2833	0.040877
MAOA	1.5737	0.0081	GLRX	1.40152	0.016954						ZNF641	-1.29482	0.0102279
CDH26	1.5632	0.0086	CALM2	1.39842	0.00621456						CBX3	-1.29883	0.0198586
AKR1C1	1.5548	0.0165	SAT1	1.39158	0.0183047						CHD8	-1.31139	0.0231184
TMPRSS4	1.5539	0.0047	TNFSF10	1.38561	0.0349447						GPX8	-1.31173	0.019592
AGR2	1.5461	0.0377	PARP9	1.38443	0.0438523						MEF2C	-1.31726	0.0463821
TPRXL	1.5458	0.0087	RPS3A	1.38319	0.0161067						MNT	-1.31889	0.019592
EPS8L1	1.5448	0.0066	NOP10	1.38245	0.0164323						WNT10A	-1.32078	0.0175342
KCNE3	1.5432	0.0346	KRT18P13	1.38191	0.0299758						CLEC4F	-1.32216	0.00427855
MUC1	1.538	0.0348	POMP	1.38133	0.00431422						BTC	-1.32767	0.028531
PDK4	1.5379	0.0221	CASP4	1.37838	0.00133032						ZDHHC14	-1.33215	0.000846852
ABHD2	1.5347	0.0036	EIF4G2	1.37033	0.0121468						RUNDC2C	-1.35482	0.0397185
KRT23	1.5183	0.0115	ACSL3	1.36322	0.0130297						TROVE2	-1.35589	0.025055
SFN	1.5144	0.0443	CDKN1A	1.3595	0.0172236						HS.379253	-1.35707	0.00540248
DDIT4	1.514	0.0321	CPD	1.35867	0.015224						TTC14	-1.3643	0.0196018
SFN	1.5074	0.0403	FAM108C1	1.35804	0.00159663						TTC17	-1.36824	0.0162466
CKMT1A	1.5053	0.0139	ATP6V1A	1.35528	0.00013102						SPOP	-1.37097	0.0225239
CKMT1B	1.5053	0.0139	DNAJC12	1.35508	0.0425625						ARID4B	-1.37491	0.0394041
RDH10	1.4963	0.0441	SEC61B	1.35218	0.0193738						EVI1	-1.37931	0.0168558
EPS8L1	1.4907	0.0066	TMEM49	1.35036	0.000862252						C18ORF45	-1.38099	0.0121598
MUC4	1.4884	0.05	LOC401115	1.34953	0.0445843						DYRK2	-1.38294	0.019592
PTPN3	1.4857	0.003	PTPLAD1	1.34901	0.000496133						LTC4S	-1.38739	0.0348394
IMPA2	1.4801	0.0027	TMEM66	1.34883	0.0122541						TLR5	-1.38778	0.00688433
SCNN1A	1.4731	0.0008	PFDN5	1.34342	0.017441						SIX1	-1.39072	0.0397185
NME7	1.4717	0.0032	GK	1.34116	0.0117287						YY1	-1.40631	0.0272238
B4GALT4	1.4709	0.0242	PCM1	1.33978	0.0163107						LOC389168	-1.4258	0.0102279
HN1	1.4616	0.0217	LOC650518	1.33931	0.00826631						RAD21	-1.42602	0.0365157
FAM83A	1.4606	0.041	RBM47	1.33819	0.0186313						DFFA	-1.43931	0.0302361
DUOXA1	1.4605	0.0127	EPCAM	1.33383	0.0158729						MSL3L1	-1.44937	0.0227607
ATP1B1	1.4588	0.0027	PSMA4	1.33335	0.0235477						SYNJ2BP	-1.45599	0.00288522
AQP3	1.454	0.0127	C1GALT1C1	1.33329	0.000652028						RBM39	-1.46821	0.000688256
EPS8L1	1.4506	0.0252	PSMA5	1.33148	0.00561741						HS.516646	-1.48022	9.09909e-10
CLDN7	1.4461	0.0406	HS.127310	1.33048	0.00013102						LOC646808	-1.48294	7.81326e-05
GLTP	1.4452	0.0254	LOC648000	1.33036	0.0442652						CXXC5	-1.4862	0.0121598
VSIG2	1.4409	0.0051	PAQR4	1.32943	0.0454255						MGC72104	-1.51078	0.0202957
GJB5	1.4401	0.012	CDC26	1.32941	0.000286875						LOC650737	-1.51127	0.0302361
PP7080	1.4343	0.0166	SLC1A3	1.32915	0.042528						ZNF148	-1.573	0.0162466
B4GALT4	1.4323	0.014	B4GALT4	1.32875	0.0191785						MSL3	-1.58167	0.0162466
FUT3	1.4279	0.0309	HNRPA2B1	1.32626	0.00250876						C1ORF71	-1.58353	0.000853913
SERINC2	1.4249	0.0156	RPA3	1.32494	0.0379673						ZNF503	-1.5913	0.00166675
ABHD2	1.4233	0.0168	SAR1B	1.3224	0.00108706						CCNY	-1.60153	0.00230234
RUVBL1	1.4212	0.0346	LOC728368	1.32198	0.0425148						EIF2C2	-1.60908	0.000182632
TXN	1.4167	0.0482	PSMA6	1.31953	0.0031925						PRICKLE1	-1.65713	0.0120231
MRPL15	1.416	0.0079	GSPT1	1.31945	0.00978931						RSPRY1	-1.65882	0.0397185
EPS8L1	1.4151	0.0189	PHF11	1.31897	0.028965						PLEKHA1	-1.69912	0.000182632
KRT19	1.4121	0.0324	PLS1	1.31848	0.0461007						HLA-DQB2	-1.71014	0.0397185
GSTP1	1.4099	0.0119	CHCHD9	1.31842	0.0162185
TTLL12	1.4064	0.0182	C2ORF25	1.31663	0.000238141
TACSTD2	1.4062	0.0228	BRP44	1.31591	0.00733107
VSIG2	1.4055	0.0105	HIST2H2BE	1.31526	0.0409613
EXOC3	1.3997	0.0064	PSMD6	1.31448	0.000559381
CTSC	1.3944	0.0325	OSTC	1.31357	0.00746852
SYTL4	1.3934	0.0095	CHMP5	1.31316	0.00188671
LRRC1	1.3931	0.0032	PTS	1.30929	0.0174456
TRIM29	1.3885	0.0389	MFSD1	1.30915	0.00586332
TRIM16	1.3717	0.0432	LOC729841	1.30866	0.0261586
KRT8	1.3684	0.0062	WDFY1	1.30708	0.000920828
C1orf106	1.3658	0.0497	CNDP2	1.30687	0.0122153
ST6GAL1	1.3636	0.0197	PSMC5	1.30622	0.00426769
KRT18	1.3622	0.0048	TMED10P	1.30619	0.0226518
ABHD2	1.3613	0.0249	LOC100130003	1.30537	0.0236682
MT1E	1.357	0.0041	MAT2B	1.30435	0.00121586
SLC6A8	1.3561	0.0087	TMEM93	1.30433	0.00874415
HTATIP2	1.3549	0.0078	APOL2	1.30366	0.0153889
ST6GAL1	1.3533	0.0214	RNF145	1.30311	0.00159663
SPIRE2	1.3515	0.0223	HS.538259	1.30214	0.00604252
RNF145	1.35	0.0027	ANAPC13	1.30156	0.00198094
GSR	1.3439	0.0197	NPTN	1.29977	0.0249165
CMTM4	1.3353	0.0493	UBE2E1	1.29835	0.00035168
SLC6A8	1.3292	0.012	RDH14	1.29822	0.00107006
SLC16A3	1.329	0.0446	CCT8	1.29726	0.000633708
MT2A	1.3253	0.0135	GK	1.29531	0.00753921
CD9	1.3236	0.0172	HS3ST1	1.29295	0.0442652
LOC100652804	1.3236	0.0172	LSM1	1.29286	0.000180743
LOC100653288	1.3236	0.0172	CISD1	1.29247	0.0016875
TXNDC17	1.3228	0.0295	RHOA	1.29237	0.00809755
PPTC7	1.3185	0.0228	SLC43A2	1.29126	0.00621456
ASPH	1.3168	0.0246	HNRNPD	1.28861	0.0374649
MFSD2A	1.3151	0.0198	APOL2	1.28818	0.0339074
GSR	1.3147	0.0105	AURKAIP1	1.28747	0.0289952
ARPC5L	1.3084	0.0217	DNAJA1	1.28687	0.0301725
TP53INP2	1.3025	0.0153	SEC23B	1.28554	0.00729331
LOC100505584	1.3006	0.0073	TMEM50B	1.28521	0.00824034
MT1P2	1.2984	0.0214	FLJ40504	1.28518	0.0453648
CPM	1.2971	0.0476	MATR3	1.28441	0.0214935
SPINT1	1.2936	0.0443	LOC441131	1.28437	0.0359483
TPBG	1.2924	0.0073	RCN1	1.28374	0.0254842
TFB2M	1.2886	0.0198	YWHAB	1.27679	0.0263886
LOC653562	1.2857	0.0078	TCEB1	1.27624	0.00852923
SLC6A10P	1.2857	0.0078	UGP2	1.27571	0.00159663
SLC6A8	1.2857	0.0078	LOC151162	1.27339	0.0162944
F11R	1.2845	0.0301	HIST1H1C	1.26954	0.00165174
HMGB3P1	1.2771	0.0403	NUDT5	1.26947	0.018362
PKM	1.2731	0.0039	LSM5	1.26512	0.00668306
RCC1	1.2715	0.0394	DECR1	1.26488	0.00746852
FXYD3	1.2668	0.0385	RPL36AL	1.26391	0.0346248
TRAF4	1.2653	0.0254	PPP2CA	1.26354	0.00243508
MT1H	1.2635	0.0338	LOC646819	1.26219	0.033045
PGAM5	1.2632	0.0265	SSB	1.26218	0.000776263
SCNN1A	1.2627	0.0147	MRPL13	1.26205	0.0177976
PPA2	1.2617	0.0497	C8ORF76	1.26034	0.00921374
ATP1A1	1.2593	0.0011	PARP1	1.25919	0.000526258
C1orf116	1.2567	0.0301	TMEM183A	1.25475	0.0164323
PDCD10	1.2555	0.0165	PRKAA1	1.25443	0.00392683
TRAF7	1.2536	0.0052	FAM120A	1.25394	0.0238795
CCT5	1.2534	0.0476	SRP54	1.25391	0.0061428
SLC6A9	1.2523	0.0479	LOC391656	1.25212	0.0249165
CASKIN1	1.2515	0.0261	RNF149	1.25154	0.026739
LOC100506274	1.2513	0.0425	SDCBP	1.24557	0.00532682
AQP3	1.248	0.0383	KPNB1	1.24526	0.0162944
ARRDC2	1.248	0.0372	PPP1CB	1.24505	0.0205196
NPAS2	1.2455	0.041	AK2	1.2446	0.0303164
ANXA2	1.2447	0.0383	BCCIP	1.24327	0.0122637
ANXA2	1.2424	0.0487	TIMM23	1.24327	0.00164186
EMP2	1.2374	0.0425	CHP	1.24134	0.018362
TMEM189	1.237	0.0268	MKX	1.24072	0.0152533
TMEM189-UBE2V1	1.237	0.0268	DHX15	1.24048	0.0235477
LETM1	1.2365	0.0347	CISD1	1.23975	0.0177859
ZBTB43	1.2323	0.0197	LOC653566	1.23836	0.046917
C11orf73	1.2307	0.0466	BACE2	1.23801	0.0274434
TFDP1	1.2267	0.0494	CNIH	1.23797	0.0374238
EBPL	1.2244	0.0473	TM9SF3	1.23748	0.0373377
MAU2	1.2229	0.0148	PNPO	1.2367	0.00628473
PROM2	1.2188	0.0362	LOC399988	1.2364	0.0246112
DYRK1B	1.2171	0.0219	LOC441453	1.23591	0.048525
TMEM165	1.2166	0.02	NT5C2	1.2354	0.00894354
CSNK1A1	1.214	0.0466	ETF1	1.23374	0.000559381
PDLIM1	1.2133	0.0174	LOC729148	1.23348	0.00680886
HNRNPAB	1.2085	0.0482	SRP14	1.2333	0.0475488
ECI1	1.2077	0.0446	ARNTL	1.23161	0.0290642
ANAPC15	1.2075	0.0262	ST13	1.23122	0.00664943
CTNNA1	1.2063	0.0136	HSPA8	1.23019	0.0203484
EIF6	1.2006	0.0479	PSMA3	1.22888	0.0458045
RPL15	-1.2043	0.0147	KIAA1737	1.22841	0.0251116
SPTBN1	-1.2104	0.0402	LOC645715	1.22761	0.0177748
CTDSPL2	-1.2107	0.0469	PSME4	1.22679	0.0336278
FUNDC2	-1.2108	0.0495	PCMT1	1.22629	0.021924
FNBP1	-1.2125	0.0219	GFPT1	1.22624	0.00809755
PCED1A	-1.2137	0.0467	NOL11	1.22565	0.00445083
CRLF3	-1.214	0.0466	CLDN12	1.22526	0.0273849
FAM89B	-1.2142	0.0328	GDI2	1.22506	0.00372982
NEMF	-1.2155	0.0161	USO1	1.22481	0.0310424
ID2B	-1.216	0.0319	ERO1L	1.22332	0.0248064
PAR-SN	-1.2181	0.0115	RBX1	1.22313	0.0125466
SNORD107	-1.2181	0.0115	IFI44	1.22264	0.0364909
SNRPN	-1.2181	0.0115	CASP7	1.22253	0.0240437
SNURF	-1.2181	0.0115	NDUFB10	1.2224	0.0215662
CDKN1B	-1.2196	0.0066	FAM60A	1.22115	0.0215662
CD47	-1.2224	0.0221	MAP3K8	1.22029	0.0397033
RBPJ	-1.224	0.0308	NOMO2	1.2193	0.0118246
DDAH2	-1.2244	0.0066	SRPK1	1.21914	0.0375589
PREPL	-1.2264	0.0348	CHIC2	1.2188	0.00824034
SPTBN1	-1.2277	0.0407	DENR	1.21858	0.00234594
MDM4	-1.2295	0.0309	PON2	1.21798	0.00988342
PNRC1	-1.2303	0.0166	ROBLD3	1.21776	0.022828
RNF216	-1.2325	0.0358	CHMP5	1.21633	0.00787881
GOLIM4	-1.2339	0.0483	MCL1	1.21544	0.0250777
FAM89B	-1.2352	0.0407	NDUFAB1	1.2154	0.0110812
ZFP36L1	-1.2361	0.0135	LOC345041	1.21468	0.0443616
DDAH2	-1.2407	0.0043	MRPL32	1.21447	0.0164345
C11orf68	-1.2418	0.0167	COX7A2	1.21433	0.0328075
CTSF	-1.2443	0.0238	SLC35A5	1.21412	0.0295078
SH3BGRL	-1.2448	0.041	MRPS21	1.21361	0.034863
VAMP2	-1.2455	0.007	LOC642590	1.21234	0.0213183
TMX4	-1.2477	0.0352	LOC100133477	1.21233	0.0456166
PPM1F	-1.2506	0.0493	BAZ1A	1.21209	0.00686587
CRBN	-1.2507	0.0358	LYSMD2	1.21178	0.0105737
NFIA	-1.2582	0.0463	EEF1E1	1.21156	0.00180849
PURA	-1.261	0.0369	PFDN5	1.21113	0.0370216
VAMP2	-1.2626	0.012	THEM2	1.21104	0.025732
RUNX1T1	-1.2629	0.0245	POLB	1.21081	0.00365623
SPTBN1	-1.2637	0.0046	CD55	1.2104	0.0253409
BOC	-1.2652	0.0394	TNFAIP3	1.20922	0.0438523
ZRANB2	-1.27	0.0119	GCNT1	1.20806	0.000559381
LOC728743	-1.2717	0.008	GLT8D1	1.20763	0.0172236
ZNF775	-1.2717	0.008	SFRS2IP	1.20757	0.0201166
PIAS1	-1.2731	0.0217	HS.413494	1.20741	0.0156829
CTSO	-1.2748	0.0494	SLC30A9	1.20722	0.0326879
KCTD12	-1.2758	0.0391	FAM120AOS	1.20712	0.00254089
PCGF5	-1.2788	0.0066	WRNIP1	1.20686	0.0285394
CD248	-1.2797	0.0303	C2ORF25	1.20669	0.0156056
NFIB	-1.2807	0.0335	TMED5	1.20652	0.0374238
XBP1	-1.2816	0.05	CGGBP1	1.20599	0.019136
ANO6	-1.2816	0.0152	NUP88	1.20507	0.0235885
IL17RD	-1.2856	0.041	DNAJC15	1.20497	0.0173218
GSTM1	-1.2857	0.0466	YTHDF2	1.20456	0.0279848
CD47	-1.287	0.0496	HBXIP	1.20443	0.0439365
PBX1	-1.288	0.0092	MRPS10	1.2043	0.0461007
ATXN1	-1.2881	0.023	BRP44L	1.20405	0.0376134
SPTBN1	-1.2905	0.0049	NUDT7	1.2036	0.0236037
JUND	-1.2931	0.041	DUSP22	1.20271	0.0425927
TSPAN33	-1.3049	0.0466	RNF114	1.20269	0.0443616
ZNF22	-1.3058	0.021	SMPDL3A	1.20147	0.0120754
STAG2	-1.3061	0.0288	FAAH2	1.20099	0.0239734
MYLIP	-1.3061	0.0466	TMEM183B	1.20076	0.047097
HLA-DRB6	-1.3107	0.0469	STIM2	-1.2	0.0193077
SH3BGRL	-1.3124	0.0101	WNK4	-1.20025	0.0480048
EFEMP2	-1.313	0.0168	C19ORF12	-1.20166	0.0458045
STK4	-1.3138	0.0366	LOC100132535	-1.20173	0.00682993
MAP4	-1.3153	0.0334	NOL9	-1.20219	3.49539e-09
NR3C1	-1.3157	0.0021	C16ORF67	-1.20223	9.41284e-05
RPL23AP32	-1.3165	0.0461	LOC400464	-1.20339	0.000527372
DPYSL2	-1.3174	0.0403	LOC732360	-1.20349	0.0192022
CD27	-1.3175	0.0181	LOC91316	-1.204	0.0286232
LOC100505746	-1.3184	0.041	SORBS3	-1.20426	0.0137236
CAPRIN2	-1.3185	0.0115	SNRPD3	-1.20689	0.0448743
HERC1	-1.3195	0.0338	CSAD	-1.207	0.000584144
SPOCK2	-1.32	0.0325	SETBP1	-1.20709	0.0453648
OXCT1	-1.3214	0.0451	LOC441268	-1.20712	0.0208331
PRICKLE1	-1.3248	0.0443	GPC6	-1.20859	0.0381658
KIAA1274	-1.3252	0.0443	CTDSP1	-1.20959	0.0161718
STXBP1	-1.328	0.0118	SALL2	-1.21072	0.0086739
DERL3	-1.331	0.0189	STUB1	-1.21106	0.0415435
SEPP1	-1.335	0.0386	BAPX1	-1.21107	0.0220387
NFIB	-1.3365	0.0309	TOP3A	-1.21116	0.0443981
FNBP1	-1.3367	0.0437	NME3	-1.21144	0.0332955
FAM117A	-1.3398	0.0102	TESK1	-1.21198	0.00166222
TRAF5	-1.3408	0.0265	FOXE1	-1.21298	0.0185112
C2orf42	-1.3439	0.0461	PIP5K1C	-1.21341	0.00306967
LAT	-1.3463	0.0057	RAB5B	-1.21425	0.00199627
LDOC1	-1.3477	0.05	SSH1	-1.21476	0.0315705
GPRC5B	-1.3481	0.0268	GMEB1	-1.21531	5.01061e-05
IL16	-1.3493	0.0051	TMEM184A	-1.21623	0.0391438
RAB8B	-1.3521	0.05	ACIN1	-1.21714	0.0101301
LIX1L	-1.3525	0.0078	SLC16A5	-1.21905	0.0226518
CD4	-1.3526	0.0332	C19ORF6	-1.21941	0.0173218
NR3C1	-1.3534	0.0032	PCGF2	-1.22008	0.00305644
FRMD4A	-1.3597	0.0389	NSUN5C	-1.2203	0.00648413
LIMCH1	-1.3612	0.0308	HS.403972	-1.22032	0.00516018
HLA-DRB1	-1.3617	0.0356	LOC441191	-1.22034	1.0445e-10
LOC100507709	-1.3617	0.0356	KLF12	-1.22106	6.25164e-05
LOC100507714	-1.3617	0.0356	ARHGAP1	-1.22158	0.00809755
FAM13C	-1.3646	0.0479	CAPN6	-1.22355	0.0145591
KIAA1109	-1.3698	0.0034	GSTM5	-1.22518	0.00771147
INSIG1	-1.3703	0.0148	LOC727913	-1.22551	0.00862758
KCTD12	-1.3718	0.0066	ATP6AP1L	-1.22557	0.0162944
CREB3L2	-1.372	0.0446	RASAL2	-1.22563	5.34841e-06
TCF12	-1.3757	0.0083	DLGAP4	-1.22586	0.0253278
PCOLCE	-1.3768	0.0394	FGFRL1	-1.22674	0.0226518
ANKRD44	-1.3795	0.041	BFAR	-1.22678	0.00492032
HEG1	-1.3869	0.0493	C16ORF56	-1.22715	0.0184142
SMARCB1	-1.3878	0.0193	LOC441124	-1.2276	0.0220387
PARVG	-1.3889	0.0238	MYO9A	-1.22776	0.0205196
RARRES2	-1.3893	0.0343	DGCR8	-1.22856	0.0442899
COL6A2	-1.3914	0.0221	TMEM159	-1.23	0.0378074
ATP8A1	-1.3964	0.0021	ADAMTSL5	-1.23153	0.000879879
C11orf95	-1.3971	0.0364	NRIP3	-1.23157	0.0317341
TSPAN18	-1.3997	0.0399	NPAT	-1.23158	2.37224e-07
JAM3	-1.4011	0.0374	KIAA1267	-1.23246	0.0128603
ANKRD44	-1.4055	0.0105	GLI3	-1.23255	0.00485983
LTBP4	-1.4079	0.024	ANKS1B	-1.23297	0.000222446
AQP1	-1.41	0.048	EPHB6	-1.2333	0.0349364
HLA-DRB1	-1.412	0.037	CAMK1D	-1.23367	0.0497338
HLA-DRB4	-1.412	0.037	PIAS1	-1.23427	0.00382679
LOC100507709	-1.412	0.037	GUSBL2	-1.23486	1.49265e-05
LOC100507714	-1.412	0.037	ZNF562	-1.23508	0.0165907
SLC22A17	-1.412	0.0173	SFRS4	-1.23537	0.0387251
PRKACB	-1.4149	0.0197	SVIL	-1.23549	0.0141722
FLRT2	-1.4206	0.0105	GPX8	-1.23616	0.0125466
LOC100506718	-1.4206	0.0105	MICA	-1.23636	0.00319773
SLC2A4RG	-1.4227	0.0017	MAPKBP1	-1.23726	0.00178657
ARMCX1	-1.4241	0.0338	SDK2	-1.23755	0.00288116
WIPF1	-1.4246	0.024	CENPT	-1.23897	0.00988342
WIPF1	-1.4274	0.0115	PLEKHB2	-1.23935	0.0449448
RBMS3	-1.4282	0.0477	FLJ40722	-1.23958	0.00809755
PER3	-1.4294	0.0313	HES4	-1.23984	0.0448743
LOC100506558	-1.4306	0.0395	UBE2O	-1.24274	2.37224e-07
MATN2	-1.4306	0.0395	ZNF234	-1.24368	0.00773104
BTN3A1	-1.4329	0.0313	SH3KBP1	-1.24564	0.0205707
RORA	-1.439	0.036	FGF9	-1.24596	0.0148793
DERL3	-1.4415	0.0381	GATAD2B	-1.2468	0.00178663
CYBRD1	-1.4435	0.045	FLJ35390	-1.24725	0.0447638
GPR155	-1.4436	0.0288	MTA1	-1.24746	0.00234594
MAGI2-AS3	-1.4467	0.041	CLEC11A	-1.24849	0.00396075
TSPAN7	-1.4485	0.0311	ABCC10	-1.24864	0.00218794
SH2D3C	-1.4516	0.0242	OPA3	-1.24964	0.0470526
THSD4	-1.4523	0.0443	CBX3	-1.2506	0.00588854
IGHA1	-1.4534	0.0049	HS.107418	-1.25138	0.00153888
ID2	-1.4545	0.0126	HS.582113	-1.25209	0.0242719
ZNF423	-1.4565	0.0344	NKX2-1	-1.25275	0.0132162
TIMP2	-1.4567	0.0288	LOC196752	-1.25301	0.0348422
APBB2	-1.4604	0.0066	DMWD	-1.25402	0.0465618
JAM2	-1.4606	0.0295	LZTR1	-1.25447	0.028965
SPTBN1	-1.4652	0.0347	HNRPR	-1.25447	0.0379187
SEPT6	-1.4685	0.0201	WDR59	-1.25551	0.0166112
NR3C1	-1.4695	0.0027	SAFB2	-1.25554	0.00780621
ZBTB46	-1.4696	0.0039	LOC100130367	-1.25578	0.0391438
GPR124	-1.4697	0.0082	BCL11A	-1.25641	0.0442652
DCHS1	-1.4717	0.041	TCF20	-1.25762	0.00258821
KITLG	-1.4731	0.0346	CETN3	-1.25771	0.00480056
MRC2	-1.4734	0.0242	TRIP6	-1.25784	0.00869225
CYBRD1	-1.4769	0.0367	LOC642678	-1.25855	0.0317341
MYH10	-1.481	0.0373	TDG	-1.25904	0.0425625
SEPP1	-1.489	0.0032	ACTN4	-1.25991	0.0389728
LTBP1	-1.4891	0.0443	CAPN12	-1.26046	0.0387251
MEF2C	-1.4894	0.0032	IDUA	-1.262	0.013273
SGCE	-1.4911	0.0317	CD99	-1.26262	0.0183941
BGN	-1.4964	0.0463	KIAA1545	-1.26277	0.00609892
RHOJ	-1.497	0.0175	FOXJ2	-1.26373	0.0146796
TIMP3	-1.4973	0.0343	PVRL4	-1.26513	0.0202637
FGL2	-1.4974	0.0135	PLAGL1	-1.26523	7.29546e-05
COL14A1	-1.5014	0.0127	HSPB6	-1.26526	0.0495964
TTC28	-1.5021	0.0446	PRKCE	-1.26546	0.0183941
PDZRN3	-1.5042	0.0268	KEL	-1.26577	0.00022479
MUTED-TXNDC5	-1.5046	0.0217	MUM1	-1.2663	0.008531
TXNDC5	-1.5046	0.0217	PALM	-1.26653	0.00171319
TIMP2	-1.506	0.0309	MTDH	-1.26775	0.0156829
ID2	-1.5098	0.0066	HS.473191	-1.2681	0.0369072
CCDC80	-1.5116	0.0275	CD151	-1.26847	0.0444579
TIMP2	-1.514	0.0319	LOC100128888	-1.26881	0.00472422
EPB41L2	-1.5162	0.003	RAI1	-1.26925	0.008531
MYH10	-1.5209	0.0389	MEF2C	-1.26944	0.013307
CTSK	-1.522	0.044	LOC653438	-1.27028	0.0269546
TIMP3	-1.5222	0.0244	GNAI2	-1.27138	0.0173984
AKAP12	-1.5251	0.0313	LOC728640	-1.27278	0.00180559
LOC100128252	-1.5254	0.0153	CTBP1	-1.27298	0.0385435
OSR2	-1.5277	0.0066	ATXN3	-1.27373	0.00151136
WIPF1	-1.5317	0.0296	AHDC1	-1.27486	0.000876391
BGN	-1.5365	0.0437	EFS	-1.2749	0.00850055
LHFP	-1.5394	0.0221	SAFB2	-1.27518	0.00669414
SEC63	-1.5425	0.0011	UBN2	-1.27554	0.0489135
HLA-DPB1	-1.548	0.0161	FAM108A3	-1.27561	0.00166222
HLF	-1.5487	0.0268	HS.555252	-1.27645	0.000464755
ANTXR1	-1.5523	0.0171	WDR6	-1.27733	0.0300303
ZEB2	-1.5543	0.0127	CX3CR1	-1.27759	0.0391438
HLA-DQB1	-1.5588	0.009	LOC653884	-1.27974	0.00771147
TIMP3	-1.5606	0.0119	MLL	-1.27985	0.00390173
AEBP1	-1.5632	0.0126	PA2G4	-1.28036	0.0481598
ARHGEF40	-1.5658	0.0039	ZNF786	-1.28036	0.0382919
PDE5A	-1.5675	0.0338	UCKL1	-1.28106	0.00631567
COL1A1	-1.5676	0.0429	PAPD5	-1.28237	0.0130989
VSTM4	-1.5679	0.0338	MNT	-1.2833	0.00326892
HLA-DOA	-1.5712	0.0221	RDH13	-1.28566	0.00492032
DCN	-1.5723	0.0353	C14ORF102	-1.28577	0.00106727
RGN	-1.5726	0.0217	XPC	-1.28592	0.0184142
CXorf36	-1.5735	0.0464	ANXA11	-1.28733	0.0442652
HLA-DOA	-1.5858	0.0127	FLJ25996	-1.28897	0.0366153
DPT	-1.5869	0.0129	NR2F1	-1.28987	0.0133096
CADM1	-1.5882	0.025	ARID4B	-1.29137	0.0202003
COL1A2	-1.5884	0.0302	LOC641705	-1.29145	0.000305308
GAB1	-1.5903	0.0197	NAV2	-1.2916	0.0186313
MGP	-1.594	0.031	KIT	-1.29294	0.0249165
ISLR	-1.5941	0.0027	PABPC4	-1.29305	0.00692336
EPB41L2	-1.5991	0.0086	HS.371060	-1.29323	0.00199627
FAT4	-1.5996	0.0402	TMEM109	-1.29355	0.016422
SEPT6	-1.6015	0.0078	C20ORF117	-1.29469	0.00773104
COL1A1	-1.6017	0.0482	ZNF275	-1.29599	0.0253409
DCN	-1.6019	0.0168	RGS4	-1.29717	0.0177976
DCN	-1.6025	0.0181	LOC728640	-1.29726	0.00191586
OLFML3	-1.604	0.0115	LOC728153	-1.2973	0.00306967
CCL5	-1.6189	0.045	PUM1	-1.29797	0.00485983
FBLN1	-1.6216	0.0115	ZNF573	-1.29803	0.00604252
PI16	-1.6233	0.0062	GK5	-1.29821	0.00605866
GPR124	-1.6244	0.0126	PHKA2	-1.29895	0.00390173
BGN	-1.6261	0.0166	AADAT	-1.29927	0.0300079
ID2	-1.6276	0.0241	MYCBP2	-1.29942	0.00492032
ID2B	-1.6276	0.0241	FCAR	-1.29979	0.0391438
ITGAL	-1.6305	0.0384	LOC441155	-1.2999	0.00242451
LTBP1	-1.6319	0.019	ZBTB43	-1.30165	0.000577835
MZB1	-1.6327	0.0033	ZNF641	-1.30319	0.00025253
GUSBP11	-1.6352	0.0217	C20ORF177	-1.30351	0.0205381
SLIT2	-1.6371	0.0148	DYRK2	-1.30354	0.00278543
IGLC1	-1.6386	0.0083	PVRL3	-1.30374	4.49584e-06
IGLJ3	-1.6386	0.0083	PHACTR2	-1.30581	0.0304022
LHFP	-1.6412	0.0113	ENTPD4	-1.306	0.0114089
LOC100505813	-1.647	0.0392	CBX6	-1.30685	0.0179053
SPARC	-1.647	0.0392	DNAJC30	-1.30909	0.00409144
SLC8A1	-1.647	0.05	LOC338799	-1.3107	0.00308831
LTBP2	-1.6511	0.0383	FLJ35258	-1.31081	0.0339074
TRAC	-1.6515	0.008	HS.158923	-1.31122	0.00628473
CH25H	-1.6516	0.0378	LOC92017	-1.31179	0.000279929
NR3C1	-1.6596	0.0004	LDOC1	-1.31225	0.016954
ADRA2A	-1.6618	0.0054	LOC651309	-1.31245	0.0059381
PPAP2B	-1.6645	0.0066	NCOR2	-1.31357	0.00708099
MOXD1	-1.6649	0.0086	GPS2	-1.31372	0.00039254
COL1A2	-1.6697	0.0155	SGSM2	-1.31422	0.0431622
CXCL12	-1.6728	0.0334	LOC653157	-1.31444	1.17743e-05
IGLC1	-1.675	0.0347	SNORA80	-1.31591	0.000935117
CD48	-1.6758	0.0032	WNT7B	-1.31658	0.000496133
ABCA8	-1.6785	0.0349	LOC100128309	-1.31781	0.0121546
HLA-DPA1	-1.68	0.0183	BBX	-1.31823	0.00305644
CCDC80	-1.6814	0.0039	AKIRIN1	-1.31934	0.0214996
SSPN	-1.6837	0.0032	UGP2	-1.32162	0.000171912
IGHG1	-1.6853	0.0115	SNRNP70	-1.32202	0.0226518
IGHM	-1.6853	0.0115	RPS17	-1.32583	0.0199315
TRAC	-1.6873	0.009	FAM108A2	-1.32604	0.0045937
RHOJ	-1.6909	0.0221	LOC649635	-1.32813	0.0059381
FXYD6	-1.6916	0.0013	HS.379253	-1.32904	0.000522268
TMC8	-1.6943	0.005	ZNF395	-1.33006	0.00249017
MYOC	-1.6957	0.0355	LOC440366	-1.33014	0.00409144
AKAP12	-1.6961	0.0346	PPM1B	-1.33224	0.00157611
ZKSCAN3	-1.6962	0.0027	CHD8	-1.33276	0.000651618
ZAK	-1.6983	0.0288	PLXNA3	-1.33293	0.0121833
GPSM1	-1.6996	0.0027	CLEC4F	-1.33305	8.64828e-05
ITGA8	-1.7021	0.0353	SPIN1	-1.33318	0.00237972
GATM	-1.7126	0.0367	LFNG	-1.33533	0.046917
GPR126	-1.7162	0.0066	MAN2C1	-1.33706	0.00977204
GUCY1A3	-1.722	0.024	CLEC3B	-1.33748	0.0301725
SLC40A1	-1.7297	0.0008	WNT10A	-1.33777	0.000457032
JAM2	-1.7301	0.0111	EDARADD	-1.33919	0.016954
FGL2	-1.7349	0.0066	LOC389168	-1.33994	0.00404976
PER3	-1.7351	0.0158	RUNDC2C	-1.34214	0.00408118
NR2F1	-1.737	0.0111	APBB3	-1.34358	0.0431622
PPAP2B	-1.7457	0.0073	CIC	-1.34384	0.00121586
SCARA5	-1.7459	0.0358	PHCA	-1.34479	0.000954731
ANKRD36BP2	-1.7489	0.0091	OBSCN	-1.34522	0.00485983
COL14A1	-1.7535	0.019	MAPK8IP3	-1.34543	0.00485983
KIT	-1.7546	0.0056	ITGB4	-1.34559	0.0145591
IGHA1	-1.7579	0.0356	COL4A3BP	-1.34573	0.0368372
IGHG1	-1.7579	0.0356	RHOQ	-1.34621	0.0324004
CD52	-1.7613	0.0436	SPOP	-1.34813	0.00242451
ITM2A	-1.7633	0.0008	PKD1	-1.34875	0.00520579
TPSAB1	-1.7635	0.0364	HS.549989	-1.34905	0.0191046
IGLC1	-1.7688	0.0437	LOC338758	-1.34907	0.0177981
ADH1B	-1.7698	0.0334	PDPR	-1.34957	0.0389664
PRRX1	-1.771	0.0024	TTLL3	-1.35112	0.0256419
CGNL1	-1.7792	0.0067	RGS11	-1.3515	0.0497057
YME1L1	-1.7868	0.003	TGFB3	-1.35218	0.0422355
PPAP2B	-1.799	0.0027	ZNF462	-1.35318	0.00386611
APOC1	-1.7999	0.0463	IL17RD	-1.35348	0.00699067
PDE5A	-1.8012	0.0066	HS.145444	-1.35387	0.00742978
POU2AF1	-1.8031	0.0048	38777	-1.35666	0.0450889
GPNMB	-1.8049	0.0027	MLL4	-1.35679	0.00771147
CPE	-1.8081	0.0041	ZADH2	-1.35946	0.0068696
ID4	-1.8093	0.0066	CPNE1	-1.35953	0.00480056
IGLJ3	-1.8176	0.0217	RYBP	-1.36037	0.00467431
LEPR	-1.8177	0.0066	EHBP1L1	-1.36328	0.0166112
MIR100HG	-1.821	0.0027	CPNE1	-1.36397	0.000139734
SLIT2	-1.8228	0.0016	TRO	-1.36453	0.000902265
PTGDS	-1.836	0.0219	SMA4	-1.36453	0.03134
MXRA5	-1.836	0.0223	MGC3020	-1.36559	3.43202e-05
TPSAB1	-1.8425	0.0269	TLR5	-1.37035	0.000414491
CXCL14	-1.8534	0.0178	EVI1	-1.37168	0.00100235
PRRX1	-1.8565	0.0026	ZDHHC14	-1.37205	1.9095e-06
ID4	-1.8594	0.003	GSTM2	-1.37397	0.00742978
TGFB3	-1.8605	0.0004	SNTB2	-1.37556	0.00396075
TPSAB1	-1.8608	0.0244	SGSH	-1.37604	0.0161067
TPSB2	-1.8637	0.024	CAMKK2	-1.37617	0.00122137
FLRT2	-1.8657	0.004	HS.171171	-1.37665	0.0291639
LOC100506718	-1.8657	0.004	GUSBL1	-1.37806	0.0370688
S1PR3	-1.8749	0.0296	PEG3	-1.37833	0.000174431
SFRP2	-1.8778	0.0332	ODZ3	-1.37842	0.00467431
CXCL14	-1.8789	0.0064	ITGB4	-1.37903	0.0230609
CDR1	-1.8811	0.0221	PLXNA1	-1.38009	0.00157611
GFRA1	-1.8869	0.0036	LOC100132112	-1.38143	0.0267494
NREP	-1.8873	0.0008	HCFC1R1	-1.38274	0.00758131
IGHG1	-1.8881	0.0013	HS.443185	-1.38653	0.00239273
IGHM	-1.8881	0.0013	BTC	-1.38755	0.00025011
SOD3	-1.8973	0.0032	AFAP1L2	-1.38813	0.00332382
SMAD9	-1.8989	0.0022	PKD1	-1.3885	0.0115728
IGLL3P	-1.9161	0.0219	EFEMP2	-1.38869	0.0121833
TRBC1	-1.9287	0.0036	RABGAP1	-1.38905	0.00049597
LOC100508797	-1.9338	0.0066	EP300	-1.38956	0.00170009
FBLN1	-1.9339	0.0067	STAG3L3	-1.39184	0.0497178
TRAC	-1.9394	0.0042	TSPYL2	-1.39243	0.00891027
TRAJ17	-1.9394	0.0042	GLT25D2	-1.39255	0.00826631
TRAV20	-1.9394	0.0042	TROVE2	-1.39257	0.000508519
GATM	-1.9457	0.0359	MSL3	-1.39393	0.0191046
IGLC1	-1.9561	0.0083	RAD21	-1.39621	0.00485983
ADH1B	-1.9678	0.0189	YY1	-1.39852	0.00199627
IGLV1-44	-1.9767	0.0142	TM7SF3	-1.39965	0.00171319
NREP	-1.9806	0.0007	LOC728565	-1.40003	0.0215213
HLA-DQA1	-1.9821	0.0075	SLC22A17	-1.40304	0.0295161
TPSAB1	-1.9948	0.0184	GUCY1A3	-1.40408	0.0300313
IGHM	-1.9994	0.0022	PER3	-1.40613	0.00626067
IGLJ3	-2.0086	0.0086	DDR2	-1.40635	0.0184748
TRBC1	-2.0187	0.0049	ZBTB20	-1.40907	0.0208651
PTGDS	-2.0237	0.021	PDPR	-1.40977	0.0226518
DPT	-2.0413	0.0008	LOC100132491	-1.41066	0.00242451
PTGDS	-2.0419	0.013	CXXC5	-1.41132	0.00275321
TPSAB1	-2.0519	0.0197	RASSF6	-1.41294	0.00339745
FBLN1	-2.0551	0.0083	IRF2BP2	-1.41429	0.00147432
IGLJ3	-2.0563	0.0075	RRBP1	-1.41663	0.00940589
MPEG1	-2.0611	0.0214	UBAP2L	-1.41677	0.0146197
TRBC1	-2.0912	0.0043	TCF4	-1.41905	0.00541263
PDE5A	-2.1244	0.0067	RBM9	-1.42152	0.0021832
IGLL5	-2.1301	0.0152	FLJ38717	-1.42331	0.0218516
SLAMF7	-2.1492	0.0027	FICD	-1.42421	0.0253278
CXCL12	-2.1806	0.0004	DLC1	-1.42692	0.0428492
COL14A1	-2.1824	0.0064	TTC14	-1.42791	0.000139734
ITM2A	-2.1872	0.0001	UPF2	-1.42839	0.000305308
DCN	-2.1933	0.0023	HAPLN1	-1.42869	0.0355069
TCEAL2	-2.2005	0.0001	TMEM119	-1.4306	0.0128603
DPT	-2.2143	0.0013	OSBPL1A	-1.43197	0.00722449
CKAP2	-2.2173	0.0145	BMP4	-1.43645	0.0193077
IGKC	-2.2248	0.0138	RGMA	-1.43676	0.00693527
IGHV3-48	-2.2306	0.0001	BRD3	-1.43792	0.0425422
CCL19	-2.2536	0.0052	DFFA	-1.44095	0.00185026
CPA3	-2.2656	0.0321	C18ORF45	-1.45232	4.6973e-05
CHRDL1	-2.2717	0.0063	PAPSS2	-1.45643	0.0298921
S1PR3	-2.2738	0.0347	FXYD6	-1.45832	0.00618194
CKAP2	-2.2744	0.0262	PDCD4	-1.46067	0.00104162
IGLC1	-2.2799	0.0309	MYO1C	-1.46635	0.00321625
IGLV1-44	-2.2856	0.0031	CLEC3A	-1.46687	0.0448226
TPSAB1	-2.3006	0.0081	HS.193767	-1.46947	0.0127294
TPSB2	-2.3103	0.0066	SIX1	-1.46955	0.00039254
APLNR	-2.3221	0.0009	ISLR	-1.47131	0.0108751
SFRP4	-2.3287	0.0008	DYRK2	-1.4715	6.79307e-05
LUM	-2.348	0.0011	OAF	-1.47674	0.0131037
IGHM	-2.3505	0.0064	HS.545615	-1.47776	0.0367098
IGHA1	-2.3727	0.0009	ITM2A	-1.4788	0.0420518
LOC100130100	-2.3881	0.004	LOC730286	-1.47908	0.00232856
IGK@	-2.405	0.0011	ZNF364	-1.47911	0.000305308
CKAP2	-2.4124	0.0047	LTC4S	-1.48532	0.000183953
SLAMF7	-2.4164	0.01	NFIX	-1.48742	0.0175309
IGLC1	-2.4166	0.007	NUCKS1	-1.49266	0.007815
LOC100287723	-2.4299	0.0067	GNL3L	-1.49756	0.0204326
IGHM	-2.4782	0.0051	HS.516646	-1.50521	3.77664e-13
IGHD	-2.5237	0.0021	SYNJ2BP	-1.5065	1.6198e-05
CKAP2	-2.5245	0.008	SMARCC2	-1.50893	0.00243714
IGHG1	-2.5881	0.0035	LOC100131541	-1.51096	0.0121128
ABI3BP	-2.6226	0.0005	NUAK1	-1.51172	0.0135307
IGHM	-2.666	0.012	RBM39	-1.51549	1.9095e-06
IGLC1	-2.7335	0.0027	TTC17	-1.5234	3.27967e-06
IGLV1-44	-2.7513	0.0027	FCER1A	-1.5242	0.00637802
LOC96610	-2.7712	0.0005	RSPRY1	-1.52814	0.0150596
LOC642838	-2.8545	0.0035	GPSM1	-1.53187	0.0442652
SCARA5	-2.8884	0.0011	LOC652751	-1.54499	0.00359886
OGN	-2.892	0.0008	RNF165	-1.54759	0.00166126
OGN	-3.2804	0.0001	EMP3	-1.55127	0.0141722
IGKC	-3.387	0.0008	LOC100134144	-1.55383	0.00664943
IGKC	-3.421	0.0008	COL11A2	-1.55956	0.0308118
IGJ	-3.9286	0.0031	CUEDC1	-1.56298	0.00611718
			SOD3	-1.57192	0.0107303
			GUSBL1	-1.58941	0.0162185
			NBL1	-1.59606	0.0035918
			NBL1	-1.60227	0.00144134
			LOC644931	-1.60501	0.0191046
			LOC100131541	-1.61393	0.00885469
			TCEAL2	-1.61775	0.0122643
			NBPF20	-1.61859	0.00399694
			MGC72104	-1.61909	0.00011487
			ZNF503	-1.62074	2.00649e-05
			MS4A2	-1.62212	0.000577835
			HOXA5	-1.62519	0.0336278
			LOC646808	-1.6339	6.19153e-10
			ABI3BP	-1.64949	0.0210393
			NFIC	-1.64983	0.00049597
			FAM129A	-1.6511	0.0138755
			ZNF148	-1.65123	0.000171912
			LTBP3	-1.66349	0.000496133
			CPXM2	-1.66777	0.0334843
			SLIT2	-1.68158	0.00510747
			HS.143018	-1.68474	0.00264011
			EIF2C2	-1.70554	1.13314e-07
			LTBP4	-1.70773	0.000349416
			LOC650737	-1.71889	3.29256e-05
			C1ORF71	-1.72588	2.61355e-07
			LOC731992	-1.73601	0.0390802
			EEF1G	-1.74467	0.0121468
			CCNY	-1.76526	9.52625e-07
			HDC	-1.77191	0.0218732
			SFRP4	-1.78318	0.0261542
			HLA-DQB2	-1.84005	0.000559264
			LOC100132247	-1.85776	0.0326879
			PRICKLE1	-1.88475	6.71688e-06
			COL2A1	-1.94223	0.0181998
			PLEKHA1	-1.94459	3.17663e-09
			TPSAB1	-2.01965	0.00191586
			DPT	-2.02364	0.00670405
			LOC649366	-2.12283	0.0375589
			TPSB2	-2.8472	7.32919e-05
			TPSAB1	-3.75461	3.29256e-05

## Sheet: Table S3 DEG sputum
Table S3: INDUCED SPUTUM
SA vs HC								MMA vs HC									SA vs MMA
U-BIOPRED			NOVA					U-BIOPRED			NOVA						U-BIOPRED			NOVA
Gene	SAN - HC FC	SAN - HC adj.P.Val	Gene	FC	FDR			Gene	FC	FDR	Gene	FC	FDR				Gene	FC	FDR	Gene	FC	FDR
IL18R1	6.94009	1.16e-05	none					none			RPS27A	1.8	0.0193959				IL18R1	3.57442	0.00570631	none
CLC	5.5629	0.00289483															IL1RL1	3.42012	0.020126
IL1RL1	5.26763	0.00338947															CLC	3.40123	0.0213352
IL18RAP	3.87031	0.00266977															PRSS33	2.84286	0.0404945
LOC100996457	3.59901	0.0211822															CD24	2.57714	0.0132824
SERPINB9	3.37722	0.00338947															SERPINB2	2.42399	0.0162598
IL1R2	3.32931	0.00128173															SERPINB9	2.39079	0.0230484
SLAMF7	3.32852	0.00755265															IDO1	2.27392	0.0376453
HIST1H2AC	3.32838	0.00266977															RHOH	2.24779	0.0161606
RHOH	3.19635	0.00147622															IL1R2	2.2053	0.0175775
PRSS33	3.12746	0.0307824															CD69	2.20302	0.0215732
P2RY14	3.12289	0.0137859															GPR42	2.18559	0.0374852
IL2RA	3.02503	0.00338947															IRAK2	2.1821	0.0285002
GPR97	2.90765	0.0043564															FAM101B	2.15533	0.0444803
CPA3	2.90686	0.00245714															LINC00664	2.14211	0.0376975
GZMB	2.87985	0.00404772															ATP2A3	2.10169	0.0187325
VEGFA	2.87943	0.00266977															PELI1	2.0793	0.015368
ADORA2A	2.82755	0.00358172															AREG	2.07732	0.0094015
GNG2	2.76609	0.00626727															HIST1H2AC	2.03598	0.0424171
FAM101B	2.72734	0.0135327															CPA3	2.02853	0.0247352
CD93	2.72399	0.00326576															CST7	1.99035	0.0201251
ATP2A3	2.69493	0.00320691															TNFAIP3	1.98235	0.0187325
MCTP2	2.65992	0.0220673															CHST15	1.95684	0.034614
CD69	2.63998	0.00693655															TSC22D3	1.9545	0.00306146
LINC00664	2.5891	0.0138006															SAMSN1	1.93711	0.0117835
TNFAIP3	2.57678	0.00266977															SLC7A11	1.9294	0.0367827
CCR7	2.53259	0.00510216															TLR2	1.92361	0.0189017
SLC25A37	2.52474	0.00382389															BIRC3	1.90711	0.0117835
IL1R1	2.51975	0.00834446															STK26	1.86614	0.0221138
GPR171	2.51942	0.00479318															MAFF	1.85918	0.0117835
FRMD4B	2.51819	0.0043564															DNAAF1	1.85296	0.0312591
BTBD19	2.50534	0.00178008															ENPP2	1.85271	0.0375916
DDIT4	2.50332	0.00278704															DDIT4	1.84015	0.0274492
CRLF2	2.48952	0.0058264															SERPINB9P1	1.82965	0.0471971
SAMSN1	2.46157	0.00128173															CCR3	1.82344	0.0189217
TRAF1	2.44141	0.00367205															CEACAM1	1.8208	0.0254472
SLC7A11	2.43788	0.00843469															CCR7	1.80889	0.0488354
PI3	2.43125	0.0295365															S100P	1.80671	0.0323928
DEFA1	2.43123	0.0125569															C9orf72	1.80341	0.0365692
LPCAT1	2.42628	0.00338947															RNF175	1.78701	0.0367827
FAM65B	2.42587	0.00756127															MS4A6E	1.78283	0.0254472
CHST15	2.38063	0.00989634															IL1RAP	1.78192	0.0328338
IRAK2	2.36513	0.019413															HSPA6	1.77831	0.0271974
CYP4F3	2.35371	0.0185886															HIST2H2BE	1.77374	0.0328338
CCL22	2.35001	0.00944644															ADM	1.77228	0.0230951
MAFF	2.34242	0.00128173															OLIG2	1.74727	0.0174675
LRRC70	2.33431	0.0342947															CELF2-AS1	1.74248	0.0189217
ETS2	2.30462	0.000694091															KLF9	1.72328	0.0189017
ALOX15	2.30083	0.0124576															OLIG1	1.72107	0.0323928
KCNJ15	2.29044	0.0333629															ETS2	1.70967	0.0120288
ERN1	2.28977	0.00266977															HIST1H2BK	1.7082	0.0254472
HIST1H2BC	2.27457	0.0165267															NTNG2	1.70739	0.0203772
TREML2	2.26996	0.00452054															PMAIP1	1.7004	0.0416387
BCL6	2.26518	0.00375244															C15orf37	1.69749	0.0213352
MGAM	2.26241	0.027705															ADAM8	1.69133	0.0281652
NLRP3	2.25345	0.0195252															PADI4	1.68389	0.0161606
BIRC3	2.25198	0.00203674															DKK2	1.68226	0.0094015
ADAM8	2.23429	0.00266977															ERV3-1	1.68022	0.0367328
PELI1	2.22966	0.00795895															ERN1	1.66511	0.0362965
CD24	2.22789	0.027106															LINC01127	1.66376	0.0138815
LOC284454	2.22239	0.00145531															CCNA1	1.65777	0.0120288
STK26	2.22191	0.00531431															LOC284454	1.65718	0.0230951
DNAJB1	2.21572	0.00726822															DUSP4	1.65017	0.0207548
SYNE2	2.20581	0.00359281															FAM159A	1.64757	0.0102209
GPR42	2.20543	0.0412419															CCL4	1.64685	0.0211125
ADAM19	2.20044	0.00320691															CYTIP	1.64381	0.0157264
GPR183	2.20026	0.00619467															HIST2H2AA3	1.64265	0.0144373
ADM	2.19645	0.00355706															SULF2	1.63388	0.0478262
FFAR2	2.19586	0.0321321															CDH23	1.63249	0.0120288
LOC145474	2.1927	0.0166599															YPEL3	1.63191	0.0486437
ARHGEF40	2.1904	0.0235143															PNRC1	1.63183	0.0117835
ANTXR2	2.178	0.0116578															NFKBID	1.63152	0.0442583
HIST2H2BE	2.17407	0.00717852															CTGF	1.62462	0.0434002
SELL	2.15903	0.0433007															NFKB2	1.62335	0.0146
LOC286052	2.15245	0.00693655															PER1	1.61848	0.028704
TULP2	2.14773	0.0106981															MXD1	1.61504	0.0146
ANKRD22	2.14635	0.0308384															SMOX	1.61369	0.0298382
THBS1	2.14421	0.0241972															MET	1.61307	0.0273573
TMEM71	2.14367	0.0281867															TUBA4A	1.61067	0.0174675
RNF19B	2.14306	0.00315203															SVIP	1.6051	0.0421334
SERPINB9P1	2.13972	0.0180334															ROPN1L	1.60282	0.0237698
MIR155HG	2.13404	0.0220027															EPN2-AS1	1.60269	0.0140455
TMEM88	2.13395	0.00516114															ZC3H12A	1.60179	0.0420316
SOCS2	2.11371	0.0411883															B3GNT5	1.5982	0.0120288
VNN3	2.11049	0.0394259															IL3RA	1.59609	0.0157137
SLC7A5	2.11013	0.00813072															BMP6	1.59404	0.0124403
TARP	2.11004	0.0309237															ARHGAP26	1.59121	0.0412407
TSC22D3	2.10948	0.00128173															SLC38A1	1.59114	0.0249101
TSPAN2	2.10064	0.0487333															IER3	1.58697	0.0474244
FBXL13	2.10036	0.00902538															RAB3D	1.58189	0.0249101
IRF1	2.09874	0.0198614															NFKBIA	1.58166	0.0247352
KRT23	2.09824	0.0119828															ENO2	1.57913	0.0274736
CST7	2.09389	0.0134678															CEBPD	1.57729	0.0414267
LOC731424	2.09206	0.00722599															NFIL3	1.57486	0.028221
ATG2A	2.08411	0.00525964															NECAP1	1.5704	0.0161606
PTP4A3	2.06956	0.0259335															ANKRD33	1.56565	0.0418838
LOC100127886	2.06895	0.0279422															PLK3	1.56307	0.0298382
PDE4B	2.06831	0.0378476															CTLA4	1.56226	0.0353607
SOCS1	2.06444	0.00570631															DEFB124	1.55973	0.00152473
RNF175	2.05968	0.0134482															SSBP2	1.55815	0.0483058
PHC2	2.05785	0.00142891															INPP5A	1.55708	0.0427437
SMOX	2.05776	0.00321024															KLF2	1.55372	0.0207048
CEACAM1	2.05523	0.00993707															WTAP	1.55219	0.0441873
FPR2	2.04691	0.0153981															RIPK2	1.55185	0.0161606
SCARF1	2.0468	0.0182873															NINJ1	1.55173	0.0476766
CCL17	2.04529	0.0115791															ADORA3	1.55065	0.0484897
EGR3	2.04222	0.0412419															CXCL8	1.54874	0.025734
LGALS12	2.04065	0.0303775															STXBP5	1.54304	0.0213352
CCR3	2.03494	0.00726822															TKTL1	1.53923	0.0162598
TLR2	2.02939	0.0118508															CATR1	1.53911	0.0273573
SULF2	2.02842	0.00860883															MAOA	1.53475	0.0138815
RUNX3	2.02774	0.0140374															PHC2	1.5321	0.0295776
KLF9	2.0273	0.00371544															GPR114	1.51563	0.0119182
SMG1P5	2.02585	0.0190384															C1orf192	1.51554	0.0157264
DYSF	2.02583	0.0199302															TRIB1	1.51317	0.0269391
CLEC4E	2.02468	0.0279422															TPST1	1.51301	0.0126825
MYH10	2.02462	0.00830045															SIPA1L1	1.51168	0.0236731
LOC100289230	2.0212	0.0315503															DUSP1	1.49747	0.0119182
STAT4	2.02107	0.0226236															RILPL2	1.49627	0.0497406
SPACA6P	2.01862	0.00902538															CCL3	1.49575	0.0201251
SATB1	2.01805	0.0107658															SDR16C5	1.48988	0.0465401
TAGAP	2.01707	0.0474228															CD99P1	1.48142	0.0120288
ISG20	2.01659	0.0445805															CXCR4	1.47592	0.0171745
PLK3	2.00928	0.00266977															PPCDC	1.4622	0.0461463
NCR3LG1	2.00813	0.0105167															BTG1	1.45848	0.015368
FCAR	1.99957	0.0259705															SEMA4D	1.4571	0.0397841
C16orf54	1.99851	0.0182707															SMAD3	1.45457	0.0484897
ARHGAP26	1.99456	0.00529737															UPB1	1.45067	0.0349775
INPP5A	1.99419	0.00405296															ETS1	1.44745	0.0482413
OLIG1	1.99109	0.0102071															PTTG2	1.44663	0.0439822
PDE4D	1.98879	0.00936347															IL5RA	1.44622	0.011715
PSMB8-AS1	1.98494	0.0108578															ABHD17C	1.44525	0.0441873
LINC01002	1.98445	0.0109435															PRDM1	1.44385	0.020126
LOC100507419	1.98296	0.00771699															OLAH	1.44339	0.0311982
BRE-AS1	1.98165	0.0270209															KIT	1.44305	0.0242259
FAM209A	1.98068	0.00690955															C9orf89	1.44128	0.0110079
NINJ1	1.97923	0.00516299															GGT5	1.43735	0.0129019
TNIP1	1.9776	0.00315203															NDRG1	1.43699	0.0441582
NADK	1.97598	0.0103653															LOC100506125	1.43675	0.0189016
KIF21B	1.97116	0.00755265															UBALD2	1.43395	0.0271974
TPSB2	1.96801	0.0475096															SAA2	1.43296	0.023689
IFITM1	1.96717	0.0499064															HIST1H3J	1.4307	0.0276301
PRF1	1.96306	0.00338947															NCF1B	1.43068	0.0449297
CDH23	1.95854	0.00128173															UGT2B28	1.42728	0.0387547
PER1	1.95825	0.00469363															ADCYAP1R1	1.42401	0.015368
HSPA6	1.95651	0.0130534															FANK1	1.42328	0.0373323
NBN	1.94885	0.0139212															PRKCZ	1.42052	0.0409385
JAK3	1.94525	0.0174562															LOC285847	1.41914	0.0236731
ETS1	1.94328	0.00230396															PCLO	1.41544	0.0131662
CSF3R	1.94305	0.0335177															ACE2	1.41422	0.0146
SMCHD1	1.9412	0.0134678															RGS16	1.41342	0.034432
CCL20	1.94069	0.0493728															PIM1	1.41307	0.0326561
SLC7A11-AS1	1.93943	0.0137641															GPBP1	1.4119	0.0286638
PPP1R15A	1.93525	0.0146196															PTGDR	1.41118	0.0254092
IDI2-AS1	1.93222	0.0155946															NCF1	1.40566	0.0473947
STX3	1.93206	0.0191573															HDC	1.40248	0.0460507
CYLD	1.92841	0.00145531															SLCO4A1	1.40037	0.0482313
LINC00528	1.9273	0.0252043															LOC101927851	1.3997	0.0274492
MAP4K4	1.91882	0.0169039															PROSER2	1.39947	0.0405265
SRSF12	1.91809	0.0121867															KIR3DL3	1.39824	0.0175775
RLF	1.91673	0.0101432															IL1RN	1.3915	0.0346504
LINC01000	1.91568	0.0139052															CD207	1.38693	0.0388883
NTNG2	1.9085	0.00722599															LINC00317	1.38581	0.016124
TES	1.90819	0.00170407															TEAD3	1.38316	0.0191359
CDC42EP2	1.90809	0.0220673															NECAB2	1.38293	0.0195901
DNAAF1	1.90676	0.0282503															NUP210L	1.38209	0.0478262
DOCK5	1.90552	0.00747184															KLF1	1.38037	0.018282
CLEC4D	1.89386	0.0385447															TRERF1	1.37933	0.034595
LINC01136	1.89292	0.0043564															B3GNT8	1.3775	0.0353451
APOA2	1.89184	0.0490282															EPB41L4B	1.37739	0.0230951
NFKB2	1.88723	0.00245714															RASD1	1.37596	0.0484897
PPCDC	1.88696	0.00322481															RNF144A	1.37562	0.0318214
FNDC9	1.88653	0.0184141															GPR112	1.37172	0.015368
FLOT1	1.88652	0.00172955															OR2F2	1.37165	0.0168244
LOC100130357	1.886	0.0349885															EMP2	1.37102	0.0434002
TRGV9	1.88573	0.0441757															MIR503HG	1.36948	0.0254472
CYFIP2	1.88461	0.0292838															KLK7	1.36724	0.0289579
ARAP3	1.88441	0.0138841															BCL7A	1.36412	0.0094015
LCP2	1.88043	0.00755265															C15orf62	1.36272	0.0367827
LOC100289061	1.88013	0.00405296															RELB	1.35886	0.0330344
RASSF2	1.87665	0.0320222															CCDC87	1.3587	0.0271201
ERV3-1	1.87442	0.0155302															LOC285857	1.35632	0.0128437
TECPR2	1.86801	0.0282503															SMPX	1.35471	0.0120288
SLAMF1	1.86799	0.00693655															GPR111	1.35326	0.0205634
REPS2	1.86349	0.0103653															ELF1	1.35271	0.0441582
CREM	1.86276	0.0135664															APCDD1	1.35244	0.0185515
PRDM8	1.85656	0.0174562															H3F3B	1.35097	0.0433959
SPRY4	1.85141	0.0169431															DHX34	1.34891	0.0242259
HCAR3	1.84975	0.0359095															PRR7	1.34845	0.0295449
IER3	1.84888	0.0132104															MKRN7P	1.34773	0.0117835
MMP19	1.84773	0.00348101															CCDC88C	1.34724	0.0277438
G0S2	1.8449	0.0164021															EFNA1	1.34603	0.0398146
MBOAT7	1.84326	0.00902538															FCER2	1.34601	0.0271201
NFKBIA	1.8404	0.00498008															LOC440934	1.34487	0.0349913
DHRS13	1.83782	0.0360599															IGK	1.34406	0.0168244
N4BP1	1.83637	0.0411206															FAM179A	1.34373	0.0424874
ZNF165	1.83617	0.0254479															ADH1A	1.34367	0.015368
IL6R	1.8332	0.0259157															LINC01520	1.34311	0.0305899
BRAF	1.83123	0.0321006															CNR2	1.34294	0.0397841
ZNF292	1.83098	0.0372997															FAM9A	1.34209	0.0175775
GK3P	1.83039	0.00868359															PPP1R12B	1.33923	0.0273986
LILRA3	1.82954	0.0330946															CRABP2	1.33876	0.0124403
IRAK3	1.8249	0.0391123															GALNT8	1.33844	0.0119182
HCP5	1.82381	0.015097															BCAR4	1.33718	0.0370357
ZC3H12A	1.82038	0.014141															CEBPE	1.33576	0.0497875
NFAT5	1.80448	0.0043564															SLC1A6	1.33389	0.00918577
DUSP4	1.80414	0.00858893															CATSPERB	1.33377	0.0157137
ZNF321P	1.79994	0.00266977															YPEL5	1.33358	0.0421334
CASS4	1.79539	0.0213891															KRT17P5	1.33263	0.0161606
C5orf58	1.7937	0.0468203															DPYSL5	1.33261	0.0094015
CYP4F2	1.79017	0.0363341															IRGM	1.33243	0.0249101
LINC00152	1.78538	0.0121514															DBIL5P2	1.33192	0.0254472
CCL4	1.77969	0.00971423															MUC2	1.3305	0.0233065
LOC100506860	1.77357	0.00266977															FAM115C	1.32945	0.0303504
PLEKHG2	1.77167	0.00697765															CPA4	1.32905	0.0346365
BASP1	1.77159	0.0192379															LINC00319	1.32888	0.0094015
CPD	1.76973	0.0496701															AMOTL2	1.32867	0.0221138
LINC01004	1.76877	0.0303775															CTB-12O2.1	1.32796	0.0273573
AREG	1.76653	0.0233977															ASB2	1.32751	0.0357929
EMR2	1.76563	0.0439747															SSX2	1.3267	0.037465
PALM2-AKAP2	1.76332	0.0286614															CAMK1	1.32612	0.0420316
IFITM2	1.76282	0.0312676															ANGPTL4	1.32465	0.0259533
EMB	1.75274	0.0141093															MSC	1.32397	0.0441873
PBX2	1.75018	0.0198614															LOC100505978	1.32251	0.0146
SIPA1L1	1.74946	0.00404772															RAMP1	1.3213	0.0146
NFKBID	1.74924	0.0279422															OBP2B	1.31662	0.0452778
PIM2	1.74835	0.030249															QRFPR	1.31631	0.0262026
P2RY8	1.74782	0.0207464															PGAM2	1.31589	0.0224304
DPH1	1.74658	0.0426008															C1orf158	1.31576	0.0404945
CCRL2	1.7436	0.0357336															LOC100128653	1.31408	0.041514
LOC286058	1.74053	0.0452461															GSTO2	1.31255	0.0281652
LOC643085	1.73934	0.00400624															NANOS1	1.31237	0.0273573
TRANK1	1.73738	0.00810334															SLC38A2	1.31188	0.0318067
JARID2	1.73369	0.0177167															GRASP	1.311	0.0161606
B3GNT5	1.7326	0.00338947															GK	1.30968	0.0416387
OLIG2	1.73223	0.0181398															LINC00290	1.30931	0.0332661
C17orf96	1.73039	0.0132488															LEMD1	1.3093	0.0146313
LY9	1.72831	0.0281252															TFR2	1.30929	0.00892832
NFKBIE	1.72608	0.00128173															KLK4	1.30918	0.0254472
BCL9	1.72536	0.0134678															MCF2	1.30881	0.0301333
ZNF267	1.72228	0.0374458															LGALS13	1.30776	0.0404663
CD3E	1.71976	0.0143975															C1orf106	1.30703	0.0406691
C21orf91-OT1	1.71824	0.00266977															TP53BP2	1.30683	0.0276301
ZCCHC6	1.71456	0.0103653															PAX2	1.30642	0.0498795
ADORA3	1.71414	0.0214011															DDX3Y	1.30563	0.0448216
LOC388210	1.71371	0.00868359															XAGE-4	1.30292	0.0365719
PMAIP1	1.71089	0.0461894															SCNN1B	1.30286	0.0169221
SIGLEC10	1.7086	0.0121867															NTN4	1.30225	0.0273573
EHD1	1.70728	0.0184141															PRSS54	1.30179	0.0444803
MARCKSL1	1.7067	0.0317859															LOC100422781	1.29803	0.0254472
NFKB1	1.70652	0.00858893															ADAMTS19	1.2972	0.0325043
TUBA4A	1.70488	0.00868359															ADAMTS5	1.29705	0.0375916
LAMB3	1.7029	0.0230251															FAM95C	1.29661	0.0254472
CISH	1.69997	0.00390663															GABRB2	1.29512	0.0203772
RFTN1	1.69845	0.0497035															GNA13	1.29455	0.0418903
GNLY	1.69588	0.0157564															CES5A	1.29406	0.0189017
ZHX2	1.69415	0.02301															PRKD1	1.29385	0.0488318
CD200R1	1.6923	0.00860883															NEAT1	1.29342	0.0444803
PHACTR1	1.69218	0.0219833															IZUMO1	1.29286	0.0203188
SLC38A1	1.69169	0.0135412															LINC01432	1.29238	0.0271201
INAFM1	1.69032	0.00727595															LINC01096	1.29168	0.0198135
LOC100507006	1.68695	0.0183371															SLITRK1	1.29113	0.0189217
UBALD2	1.68664	0.00338947															GALNT5	1.29025	0.0274492
FAM159A	1.68579	0.00497813															CSRNP2	1.29018	0.0441241
LOC100288069	1.68346	0.0245944															LOC400940	1.28839	0.0162598
CCRN4L	1.68287	0.01004															TMEM8B	1.2876	0.0191359
LINC01366	1.6828	0.00315203															IL17F	1.28728	0.028843
HIF1A	1.68202	0.00361293															LOC100128751	1.28726	0.0347793
SYAP1	1.68195	0.0142321															FGF3	1.28719	0.0259682
TNFSF14	1.68106	0.0486419															PCAT18	1.28542	0.0490858
CEBPD	1.67812	0.0258672															RBFADN	1.28541	0.0300786
PTPN7	1.67789	0.0317553															ZDHHC8P1	1.28538	0.0254472
REM2	1.67759	0.022264															TENM2	1.28514	0.0271974
LOC101927770	1.67511	0.00274201															FLJ12825	1.28436	0.0211125
PNPLA8	1.67509	0.0185511															NCALD	1.28316	0.0144373
IVNS1ABP	1.67356	0.00858893															SRGAP3	1.28312	0.0191359
ZFAND2A	1.66893	0.0250668															KCNE4	1.28293	0.0230951
ICAM1	1.66711	0.0230251															HBZ	1.28255	0.0323928
PSTPIP2	1.66689	0.0447347															DHH	1.28167	0.0303504
GLCCI1	1.66684	0.00858893															ESRP2	1.2809	0.0248887
XPO6	1.66522	0.0243285															KCNIP1	1.28069	0.0213352
NUP98	1.66455	0.0254479															SLC16A3	1.27982	0.0276301
CD8A	1.66286	0.0461894															PPY	1.27968	0.023234
MAP3K8	1.66242	0.0125138															IFNA4	1.27964	0.0281652
SMAP2	1.66221	0.0155302															FFAR1	1.27953	0.0161606
CD97	1.66112	0.00843626															OR5P2	1.27952	0.0475299
GADD45B	1.66061	0.0146257															CCDC71	1.27859	0.0120288
IFITM3	1.65994	0.0309237															HTR4	1.27782	0.022037
CREBRF	1.65994	0.0355817															HSD17B6	1.27767	0.0436657
HRH4	1.65923	0.0361801															PSG5	1.27597	0.0438931
HIP1	1.65852	0.0279422															DLEC1	1.27548	0.0175812
LBH	1.65463	0.00860883															SOX10	1.27479	0.0203217
SLC16A10	1.65408	0.0296923															SMARCD3	1.27478	0.0477759
HLX	1.64953	0.0043841															ALDH3B2	1.27477	0.0228586
KIT	1.64763	0.00403549															LOC253805	1.27451	0.0269015
ATG16L2	1.64717	0.0309237															SOX17	1.27433	0.0300786
ITGB2-AS1	1.64541	0.0271606															ITIH3	1.27427	0.0162598
RIPK2	1.64143	0.00740702															SLC17A2	1.27419	0.0373323
STK17A	1.64095	0.0303208															DCC	1.27376	0.045236
LOC441124	1.63988	0.0189393															OR7C1	1.27373	0.0273573
IL1RN	1.63875	0.00382389															TSPAN18	1.27371	0.036803
EDN1	1.63806	0.00860883															SLC25A41	1.27358	0.0232022
ANKRD33	1.63675	0.0308455															MAGEA3	1.2728	0.042249
FAM209B	1.63504	0.021934															IL21	1.27264	0.047461
AATK	1.63377	0.0058264															HBG2	1.27263	0.0213352
PADI4	1.63318	0.0205445															HPSE2	1.27246	0.0239952
STAT3	1.63195	0.00737477															ASB1	1.27237	0.0281652
PTCSC1	1.63013	0.0316433															ADRB3	1.27145	0.0194218
CTLA4	1.62979	0.0256382															PRO1483	1.27122	0.0482904
MXD1	1.62546	0.0111046															KCNJ16	1.27112	0.0443232
ANKRD33B	1.6242	0.0257997															ASMTL-AS1	1.271	0.0308974
RILPL2	1.62245	0.0251533															HCRTR1	1.27081	0.0353182
SPHK1	1.62155	0.0338736															LZTS1	1.27071	0.0301002
MEFV	1.62085	0.0173523															CACNG3	1.26992	0.00892832
KMT2E-AS1	1.61991	0.0171535															WDR87	1.26985	0.0120288
CEACAM4	1.61873	0.0314297															RIBC2	1.26978	0.0230951
PDK1	1.61833	0.034816															LOC101927040	1.26911	0.0442881
ECE1	1.61804	0.00908183															LOC441178	1.269	0.0271974
PRDM1	1.61733	0.00390663															LRRC29	1.26871	0.0281652
TKTL1	1.61642	0.00838118															LOC731157	1.26841	0.0138412
CHST7	1.61529	0.0321006															SLCO4A1-AS1	1.26831	0.0419915
PXN	1.61357	0.0425045															PRO2949	1.26784	0.0189017
LINC00936	1.61091	0.0363829															ADH1B	1.26684	0.0124403
CECR6	1.6088	0.0053382															LSMEM2	1.2666	0.0242259
LINC00921	1.60815	0.0171236															DCHS1	1.26656	0.0157137
TIMP1	1.60626	0.0254096															KRT12	1.26602	0.0488027
ITPRIP	1.60533	0.0258154															UBL4B	1.26596	0.0356946
ZNF395	1.6052	0.0486419															FBXO15	1.26524	0.0447611
BLM	1.60436	0.0499602															SLC6A8	1.26444	0.020126
TRBC1	1.60263	0.0228147															GVQW1	1.26339	0.0247352
RYBP	1.60129	0.0437604															BICD1	1.26333	0.0189016
RAB27A	1.59993	0.0463136															ST20	1.2629	0.0367328
NKG7	1.59939	0.0250938															MAP3K9	1.26278	0.0416863
HIST2H2AA3	1.59771	0.0161585															SH2D1B	1.26223	0.0450133
EPB41L5	1.59728	0.0111288															LOC284294	1.2622	0.0123729
FOSL2	1.59633	0.0285527															KCNJ8	1.26188	0.0405076
CXCR4	1.59615	0.00531431															NXPH2	1.26151	0.0347235
KLRC4-KLRK1	1.59588	0.00467479															LINC01187	1.26104	0.0442881
CYSTM1	1.59545	0.0220828															SPATA31C2	1.26018	0.0308974
HMHA1	1.59278	0.00993707															LINC00475	1.26011	0.0196852
OR4F3	1.59139	0.00277268															NTSR1	1.2599	0.0324356
C10orf54	1.591	0.0249268															DNAH7	1.25974	0.025734
SAP30	1.58872	0.0165757															FAM19A4	1.25964	0.0262719
CLEC2D	1.58849	0.0296923															SLC7A3	1.25962	0.0286638
ATHL1	1.58601	0.0346648															MED15P9	1.25877	0.0187476
P2RY10	1.57971	0.0207464															DOK4	1.25861	0.0161606
FCER1A	1.57906	0.0191648															C9orf116	1.25821	0.0455666
TMCO5A	1.57802	0.0211822															SMAD6	1.25749	0.0094015
RNF145	1.57493	0.0496701															DDAH1	1.25657	0.036377
PPP1R16B	1.57223	0.0137859															GP1BB	1.25598	0.0420316
HSPC081	1.57096	0.0340023															RBPMS	1.25523	0.0297668
LOC101928988	1.57018	0.010424															GRIN2B	1.25475	0.0481615
CCL3	1.56938	0.0107384															C2CD4B	1.25442	0.0367827
ANKRD44-IT1	1.56677	0.0139052															KRT33A	1.25427	0.0173915
LOC101927851	1.56674	0.0058264															TAAR8	1.25424	0.044093
BTG1	1.56494	0.00426897															DEFB127	1.25389	0.0368627
SAT1	1.56464	0.00510794															PSG9	1.25366	0.0129019
ADORA2A-AS1	1.56372	0.0135724															LOC100508046	1.25318	0.0276301
SH2D2A	1.56317	0.018071															LOC100132005	1.25282	0.0208714
39508	1.56199	0.0085859															MPP6	1.25246	0.0242259
JOSD1	1.56166	0.0195321															TDRD10	1.25233	0.033583
KDM6B	1.56132	0.0331088															RSPH10B	1.25233	0.0289191
FAM117A	1.5612	0.0114812															PTPRN2	1.25193	0.0443935
ZNF407	1.56097	0.0192979															LINC01020	1.2512	0.0376453
PNRC1	1.55853	0.0146196															BMPER	1.25116	0.0471971
LINC-PINT	1.55803	0.0258859															FBXL22	1.25044	0.037465
TSPAN16	1.55796	0.0307674															NPBWR2	1.25039	0.0371142
TRIB1	1.55696	0.020719															PWRN1	1.25037	0.0455666
R3HDM4	1.5553	0.0240074															C11orf96	1.25032	0.0377076
RAB24	1.55434	0.0491578															NEFL	1.25015	0.0283065
ABTB1	1.55249	0.0165666															LOC286087	1.25009	0.0430591
RUNX2	1.55214	0.00751692															FADS3	1.2498	0.0375915
PHLPP1	1.55179	0.0398865															GCSAML	1.24938	0.0462888
TMEM120A	1.55056	0.00868359															C1orf167	1.24923	0.0428874
MIR5188	1.54994	0.0387815															IL17A	1.24864	0.0213352
GRB10	1.54915	0.0333188															SIX3	1.24857	0.0416863
UPB1	1.54809	0.0173523															KSR2	1.24833	0.0355091
GPBP1	1.54742	0.00887389															PREX2	1.24819	0.0189217
CD96	1.54708	0.00568131															METTL7A	1.24771	0.0430626
CYTIP	1.54704	0.0280897															ANKRD16	1.24726	0.0297668
RAB33A	1.5431	0.0338744															HAS2	1.24724	0.0392368
MPZ	1.53828	0.0480705															KCNK5	1.2472	0.0427215
RELL1	1.53733	0.0204909															FGF9	1.247	0.0289191
CXCL8	1.53729	0.0304584															DPP6	1.24679	0.0216207
FLJ37453	1.53712	0.00813072															CHRM1	1.24667	0.0365692
LINC01181	1.53629	0.0343026															ALDH1A3	1.24642	0.046843
GNA15	1.53438	0.00322481															SERPINE1	1.24639	0.0358901
SLCO4C1	1.53179	0.0327422															ISLR2	1.24631	0.0259682
PRKCZ	1.53029	0.0180334															SLC25A47	1.24614	0.0242259
BEST1	1.52975	0.049284															ALX1	1.24602	0.023234
PAG1	1.52835	0.0260671															MYT1	1.2458	0.0372178
DEFB124	1.52705	0.00230396															PI16	1.24509	0.0441873
RNF144A-AS1	1.52667	0.0158673															KCNS2	1.24486	0.0360828
NXPH4	1.52662	0.00743711															LOC285692	1.24462	0.0402283
C8orf60	1.52519	0.0135412															ELSPBP1	1.24437	0.0377112
LOC285847	1.5248	0.00880117															LYVE1	1.24433	0.0421334
DENND3	1.523	0.0360869															QPCTL	1.24413	0.0376975
CD207	1.52245	0.0122043															CCDC13	1.24382	0.0254765
ZSWIM8-AS1	1.52191	0.0299772															CHGB	1.24381	0.0189217
SLC20A1	1.52148	0.0329485															TEAD4	1.24366	0.042174
PCLO	1.5172	0.00338947															ABHD12B	1.24339	0.0352443
CNR2	1.51619	0.00737477															PRKCG	1.24324	0.0257345
HCRP1	1.51615	0.030258															LOC284561	1.24295	0.0406691
UGT2B28	1.51436	0.0209841															AMPD1	1.24243	0.0273573
ITM2A	1.5139	0.03039															HMGCLL1	1.24238	0.0373323
PIM1	1.5125	0.0142124															JPH1	1.24179	0.0467208
MIR101-1	1.51052	0.0242627															FZD3	1.24176	0.0405076
USP15	1.5102	0.0392351															MORF4L2-AS1	1.24156	0.0425967
PTTG2	1.50819	0.0312676															TSSK1B	1.24154	0.015368
GPR114	1.50685	0.00916432															LOC401442	1.24133	0.0312178
FAM118A	1.50614	0.0134678															KCNH5	1.24124	0.0157137
RSPH1	1.50286	0.0454926															F7	1.24019	0.0265209
MLLT6	1.50137	0.0376001															B3GALNT2	1.24002	0.0424171
GS1-279B7.1	1.49827	0.0167549															SVOP	1.24001	0.020125
CORIN	1.49765	0.00697765															KHDC1	1.23974	0.0281652
DKK2	1.49557	0.0276962															LYPD3	1.23893	0.0475299
RASSF5	1.49107	0.0139136															FAM83E	1.23867	0.0328338
GGT5	1.48968	0.00577438															APCS	1.2386	0.0163154
PIM3	1.48936	0.0254479															TNFSF18	1.23857	0.0478262
CCNJL	1.48863	0.0482235															FBXW10	1.23793	0.0428915
BANP	1.48856	0.00860883															MFSD6L	1.23736	0.0325043
BHLHE40	1.4839	0.0281867															IL12A-AS1	1.2371	0.0370438
FLJ10038	1.48371	0.0226717															CNGA4	1.237	0.0429624
C5orf56	1.48279	0.0338736															SSR4P1	1.23699	0.0283785
LOC101060424	1.48228	0.017227															GPR56	1.23686	0.0367578
SERPINB1	1.48124	0.0438555															ING1	1.23681	0.0375121
DUSP1	1.48054	0.01004															TMEM61	1.23648	0.0383563
B4GALT5	1.4791	0.0107514															RTP3	1.23648	0.0383563
LOC100130264	1.47895	0.0211365															LOC285000	1.23613	0.0484156
TRERF1	1.47853	0.0137859															NMUR1	1.23522	0.0297668
EPB41L4B	1.47824	0.00811071															WT1	1.23501	0.0373323
LOC146880	1.47738	0.0181398															FAM71A	1.23487	0.0188717
KLF2	1.4772	0.0392946															LOC101929372	1.23467	0.0259466
PCOLCE-AS1	1.47461	0.00396507															LOC440792	1.23461	0.020126
TBC1D7	1.4724	0.03066															CYP2E1	1.23445	0.0319596
IRF4	1.47201	0.0339663															PCK1	1.23388	0.0293444
AKAP13	1.47109	0.0281124															NEUROG2	1.2325	0.0454253
SERPINB8	1.46993	0.0310509															PHYHIP	1.23211	0.0271201
NDRG1	1.46877	0.0401164															SLC52A1	1.23207	0.021657
SLC12A6	1.4676	0.0341037															KRTAP19-3	1.23186	0.0328736
HDC	1.46728	0.0303775															EFR3B	1.23173	0.0353182
REL	1.46295	0.0277878															DNAJB8-AS1	1.23161	0.035945
STXBP5	1.46169	0.0432517															SP7	1.23147	0.0438417
PLEKHO1	1.46141	0.0357041															LOC146795	1.23082	0.0418918
FHL3	1.4614	0.0452002															CT62	1.23079	0.0269391
ITGAX	1.45966	0.0304943															C11orf97	1.22966	0.0355564
SFMBT2	1.45837	0.0418875															HOXA4	1.22951	0.0373323
RELB	1.45754	0.0125239															IL1F10	1.22911	0.0385991
SYCP1	1.4563	0.0267035															E2F1	1.22885	0.0446909
CD300LB	1.45615	0.0211342															MAGI3	1.22831	0.0236546
LOC100507281	1.45441	0.0393044															CPLX2	1.22824	0.0462532
FGD4	1.45199	0.0275291															LOC100506274	1.2281	0.0478262
TOM1	1.44962	0.0127971															LOC100130417	1.22742	0.0254472
SKIL	1.44952	0.0173523															LINC01088	1.22735	0.0293444
RBKS	1.44884	0.0248807															PCDHA6	1.22734	0.0362825
POM121L9P	1.44821	0.0295255															PPP1R35	1.22734	0.037664
EFNA1	1.44738	0.0148392															FEV	1.22689	0.048835
PHF1	1.44676	0.0147743															LTBP1	1.22685	0.0417267
LOC644794	1.44555	0.0367915															SAPCD2	1.22684	0.0250047
H3F3B	1.44411	0.0189406															CEBPB	1.22619	0.0421811
LOC100130476	1.44381	0.0450233															TFAP2A-AS1	1.22618	0.0417622
IL3RA	1.44374	0.0481022															LY6G6E	1.22583	0.0428874
RELA	1.44336	0.0374724															HCG9	1.2253	0.0298454
ELF1	1.44183	0.0204421															RBM39	1.2247	0.0420118
STAT5B	1.44154	0.0423257															IL22RA1	1.2245	0.0295449
SLC24A1	1.44132	0.0243488															TTLL11-IT1	1.2238	0.0441582
SLCO4A1	1.44091	0.0398772															AKAP8L	1.22363	0.035783
MAGEA3	1.44044	0.00500695															LOC101927829	1.22299	0.029605
STX11	1.43927	0.028567															GAL3ST1	1.22285	0.0346814
TPST1	1.43829	0.0213318															CCDC171	1.2227	0.0273573
TCL1B	1.43654	0.0229472															TOP1P2	1.22197	0.036619
PRND	1.436	0.00181219															MYLK2	1.22194	0.0259682
UBL4B	1.43486	0.00346955															CAMKK1	1.22183	0.0486962
LOC101926996	1.4331	0.0146196															IL17C	1.2216	0.046843
EZH1	1.43241	0.0170391															GFOD2	1.22153	0.0224304
CLDN8	1.43161	0.00456569															SRGN	1.22123	0.015368
OBP2B	1.43054	0.0140626															ENPP7	1.22102	0.0432556
WNT5A	1.4291	0.0320138															GDF5	1.22073	0.0168244
CLK1	1.42785	0.0190579															CABP2	1.2207	0.0375915
OLAH	1.42676	0.0411883															SCTR	1.22055	0.0441582
GRASP	1.42674	0.00270014															ITGBL1	1.22006	0.0375916
BMX	1.42668	0.00464171															B3GAT1	1.21939	0.0271201
GPR35	1.42543	0.0266704															ATP2C2	1.21923	0.0446323
ATP11A-AS1	1.42479	0.00936347															LINC01192	1.21915	0.0283474
HOGA1	1.42399	0.00894503															HTR1B	1.2182	0.0346814
CCNL1	1.42353	0.0304612															PODN	1.21781	0.0271974
ZBED6	1.42351	0.0495963															LOC90246	1.2175	0.0242259
IL4R	1.423	0.0185511															BCL2L15	1.21705	0.0400797
PIK3R1	1.42104	0.0300059															MOG	1.21674	0.0336634
PLEKHG6	1.42095	0.0393044															PLD4	1.21621	0.0273573
WT1-AS	1.42048	0.0177584															CHRNA6	1.21502	0.0468525
DNM2	1.42011	0.0207464															ABCB11	1.21467	0.0187325
RNF144A	1.42003	0.022186															LEFTY1	1.21453	0.0259682
LOC284570	1.41895	0.0454393															LOC101929622	1.21452	0.0370438
SPATA22	1.41866	0.0172887															41153	1.2141	0.035783
NCAM2	1.41821	0.0199302															LOC101929073	1.21377	0.0412184
SDC4	1.41664	0.0443285															SCAND2P	1.21361	0.0270059
JAK1	1.41613	0.0142124															SGCA	1.21311	0.0347235
SPDYA	1.41542	0.0443748															KRT6B	1.21297	0.0474239
XYLT1	1.41458	0.015097															NXPH1	1.21297	0.0367827
MEIG1	1.41343	0.00684344															PRR26	1.21277	0.0236731
TAT	1.41301	0.00145531															RECQL5	1.21262	0.0289191
PRKCD	1.41217	0.0326248															LOC221814	1.21262	0.0406691
NECAB2	1.41209	0.0137565															LINC00982	1.21204	0.0428874
CD99P1	1.41111	0.0201194															LOC100130872	1.21197	0.0190921
CAMKK1	1.41084	0.00286461															FAM95A	1.21151	0.0425967
PPP1R18	1.41067	0.0153981															PHF2P1	1.21138	0.0477717
FGR	1.41025	0.00560494															LINGO1	1.21119	0.0274492
TSHR	1.41015	0.014021															NOL4	1.21097	0.0437049
LAG3	1.40928	0.0177647															IGFN1	1.21058	0.0359782
SPATA31C2	1.4088	0.00350054															LOC286009	1.21004	0.0379502
RASSF9	1.40858	0.0324172															RHCE	1.2094	0.0417622
TNFRSF1A	1.40841	0.0364053															SLC22A7	1.20931	0.0409557
CMTM6	1.40715	0.0140863															TUBGCP6	1.2092	0.0446909
PLA2G4D	1.40709	0.018806															KIR2DS3	1.20858	0.0475299
PKP2	1.40623	0.0402152															MPPED1	1.2081	0.0441582
NEAT1	1.40604	0.0125138															TTC23L	1.20805	0.0406573
C12orf75	1.40541	0.0205504															OSR2	1.20757	0.0442881
BANK1	1.40501	0.0115791															FBXL16	1.20717	0.0384372
CRTC2	1.40429	0.0468078															SCARA5	1.20694	0.0273573
SOCS3	1.40371	0.0368633															CBLN4	1.20683	0.035945
NR1D1	1.40279	0.0194386															SPEF1	1.20672	0.0325043
SLC16A3	1.40268	0.00500695															CCDC37	1.20616	0.0406691
TOX2	1.40266	0.0433601															NATD1	1.20551	0.0475812
LOC100288721	1.40265	0.0191794															TEKT1	1.20466	0.0387547
SBF2-AS1	1.40235	0.0107514															LOC101928823	1.20407	0.0476766
CYP8B1	1.40213	0.0140121															SPATA3-AS1	1.20403	0.0482413
MGC12916	1.40141	0.0484504															PMCHL2	1.20398	0.037465
CCDC54	1.40108	0.0102621															LYZL6	1.20315	0.0398367
SLC9A8	1.40086	0.0323842															PCBP4	1.20286	0.0494373
LIMD2	1.40074	0.0423955															IQCF6	1.20217	0.0346365
VPS9D1	1.40027	0.0296923															KCNK3	1.2017	0.0438931
LOC728175	1.40019	0.0171888															TUBA4B	1.20129	0.0362825
SYBU	1.39715	0.00411953															PCGEM1	1.20123	0.0497271
TAAR8	1.39568	0.00664231															CHP2	1.20099	0.0366265
RSPH10B	1.39516	0.00338947															LOC283485	1.20055	0.0484595
PTK2B	1.39514	0.0229832															GCNT4	1.20042	0.0476185
GFI1	1.39484	0.0185511															KLHL40	1.20028	0.0453448
DGCR7	1.39439	0.00835598															SPATA32	1.20027	0.0423058
LRFN1	1.39417	0.0329741															SLC7A10	1.1999	0.0163561
IRF9	1.39402	0.0471917															RASD2	1.19961	0.0317052
HCLS1	1.39367	0.0303971															SLC22A8	1.1992	0.0269391
SRCIN1	1.39003	0.00993893															GJB3	1.19903	0.0369496
PXN-AS1	1.38875	0.0238749															LOC100129516	1.19894	0.0484156
LOC101928020	1.3887	0.0207353															LCN15	1.19852	0.0429624
PDE2A	1.38864	0.0310509															LTC4S	1.19701	0.0404663
ASXL1	1.38832	0.0100221															RTN4RL1	1.19672	0.028045
TMEM108-AS1	1.38818	0.0243837															SLURP1	1.19648	0.0254472
MIR503HG	1.38681	0.0223658															TBX15	1.19579	0.0447611
LOC101927502	1.38654	0.028188															COL4A4	1.19565	0.0385034
TRIM51	1.38563	0.00266977															ZSCAN2	1.19526	0.0273573
C9orf89	1.38431	0.0146496															PCDHA10	1.19515	0.0379502
C5orf45	1.38426	0.0284868															VWA5B2	1.19472	0.0317019
GK	1.38422	0.0190384															RGS11	1.19443	0.0476766
SLC7A14	1.38409	0.0113848															GPR182	1.19438	0.0347235
LOC646522	1.38408	0.00346955															MBD3L1	1.19409	0.0254472
FAM27E3	1.38372	0.0395826															YWHAEP7	1.19329	0.0228633
CDC14A	1.38247	0.041752															DEFB123	1.19281	0.0493339
LOC541473	1.38087	0.0174437															TMEM116	1.19232	0.0409505
SAA2	1.38066	0.0434048															PPP2R3B	1.19202	0.0258234
KMT2E	1.38014	0.0386758															C21orf62	1.19198	0.0326012
SELP	1.37958	0.0362319															DNM1	1.19148	0.0365692
IGLV6-57	1.37937	0.0337682															ADAD2	1.19138	0.0418918
KRTAP9-4	1.37737	0.0125464															SPRN	1.19128	0.0446909
NPEPPS	1.37717	0.0282503															TSACC	1.19044	0.0353968
LOC115110	1.37623	0.00976616															ISYNA1	1.19035	0.0493339
GATA2	1.37586	0.00266977															EPO	1.18945	0.0333339
RGL2	1.37563	0.0467436															POU4F3	1.18846	0.0330344
DHX34	1.37557	0.0184141															LINC00851	1.18835	0.0189017
SNX32	1.37459	0.00382389															PROP1	1.18759	0.043656
SLCO4A1-AS1	1.37435	0.0107392															TRPV6	1.1872	0.031606
ELL2	1.3742	0.0499602															GPR173	1.18674	0.0195902
HSPB7	1.37377	0.0191648															MYADML2	1.18655	0.0438167
C11orf96	1.3735	0.00647961															LINC00708	1.18647	0.0378698
PCAT18	1.37157	0.0191573															HOXD10	1.18613	0.0475299
GPR50	1.37109	0.0185511															KCNK10	1.18603	0.0327943
XCR1	1.37075	0.00868359															SDK2	1.1859	0.0262719
FCGR2C	1.37011	0.0140089															CLDN2	1.18514	0.0292697
CCDC88C	1.37003	0.0238047															IL25	1.18455	0.0404945
IL21	1.37002	0.0146196															LYZL4	1.184	0.0254472
PODXL	1.36948	0.0307824															C15orf59	1.18357	0.0468525
ZFP36	1.3693	0.0336384															ABO	1.18266	0.0419903
TNFRSF14	1.36897	0.0316267															HSPB2	1.18264	0.0484156
STK24-AS1	1.36862	0.0499064															PRR35	1.18242	0.0353182
METRNL	1.36779	0.0176507															HOXD9	1.1818	0.0373323
CPA4	1.36724	0.024462															RSPH6A	1.18159	0.0380204
OR2F2	1.36628	0.0172887															APOA1	1.18116	0.0444336
PRSS54	1.36589	0.0237243															LOC400620	1.18062	0.0312189
LGALS4	1.36539	0.014036															UBE2O	1.18012	0.0487221
GIF	1.36504	0.0281956															TERT	1.18011	0.0274477
PHLDB3	1.36433	0.0121245															EVPL	1.17956	0.0469209
AASS	1.36341	0.0115271															LARGE-AS1	1.17945	0.0347646
CA12	1.36284	0.0161245															FXYD4	1.17925	0.0475299
LOC100128653	1.3624	0.0264049															CCDC85A	1.1791	0.047461
LOC101927787	1.3612	0.0156317															CCDC134	1.17887	0.0373323
TTYH2	1.36114	0.0349111															C16orf45	1.17841	0.0310409
IL5RA	1.36106	0.0220658															DUX4L8	1.17825	0.0444803
FAM115C	1.3602	0.0233189															NCAM1	1.17773	0.0273573
LRRIQ1	1.35985	0.0275182															KIF12	1.17761	0.0427437
CLEC10A	1.35982	0.0282503															LOC101929488	1.17692	0.0409505
GJC1	1.35737	0.0215328															HBD	1.17376	0.0437315
OGG1	1.35691	0.0249633															LY6D	1.17319	0.0452125
LOC100505474	1.3569	0.0164184															TRPV3	1.17305	0.0356946
LOC100132356	1.35669	0.0245451															ADRA2C	1.1725	0.0410258
ZC3H18	1.3565	0.0413891															FZR1	1.17138	0.0367827
CAP2	1.356	0.0133412															IGH	1.17035	0.0484897
FBXW7	1.35555	0.048329															HAB1	1.16999	0.0497742
SHKBP1	1.35534	0.0236225															CACNA2D2	1.16953	0.0358901
UNC5D	1.35534	0.0146196															SLC25A27	1.16828	0.0438931
FANCB	1.35522	0.0250304															CRYGN	1.16728	0.0434916
ENKUR	1.35438	0.0418875															KCNQ1DN	1.16636	0.0349775
RTP3	1.3534	0.00647961															PRR30	1.16596	0.043656
RNF157	1.35303	0.0197118															C7orf69	1.1645	0.0376975
PDZRN4	1.35286	0.00902538															EDAR	1.1644	0.0461803
LOC100996345	1.35265	0.0381748															SHC3	1.1624	0.0442881
BCOR	1.35244	0.0486677															STOX2	1.16221	0.035783
SH2D1B	1.35238	0.0143115															LOC100506557	1.16147	0.0493339
LINC00589	1.35161	0.0275013															DMTN	1.16007	0.0493339
CHST4	1.35146	0.0140089															PARD3B	1.15974	0.0446909
CEBPB	1.35086	0.0058264															LCE1B	1.15969	0.0479499
RTKN2	1.3505	0.0310509															EXOC3L4	1.1594	0.0370357
LOC100240734	1.3496	0.0283131															KCNG4	1.15776	0.0410944
SLC17A2	1.34876	0.0142386															NAV2	1.15655	0.0346504
PTPRCAP	1.34837	0.0122203															RGS7BP	1.15605	0.0375915
LINC01016	1.34787	0.0268624															NXNL1	1.15559	0.0377302
SCTR	1.34726	0.00581788															IGFBP5	1.15213	0.0486437
SYNE3	1.34684	0.0158225															TP53TG5	1.14685	0.0373323
ERMN	1.34667	0.0476578															RFTN2	1.14419	0.0490858
DEFA5	1.34524	0.0221455															KIF22	1.14294	0.0289191
LOC100128751	1.34512	0.0173141															DES	1.14049	0.0447028
CLEC4GP1	1.34433	0.00257933															C17orf77	1.14001	0.0416387
OR2B6	1.34357	0.0475207															TMSB4X	-1.15985	0.0273573
LOC440434	1.34303	0.00868875															PSAP	-1.17458	0.0356509
ARID3A	1.34275	0.032414															MRPS34	-1.19561	0.0308974
FAM91A1	1.34193	0.014036															SH3BGRL3	-1.19724	0.0410069
ITGA5	1.34176	0.0220658															CUEDC1	-1.20117	0.04723
FAM170B-AS1	1.34127	0.0205504															SERPINA1	-1.20729	0.0217551
KRTAP9-2	1.34099	0.0242627															NPM3	-1.20825	0.041514
SPAG5-AS1	1.34002	0.0261236															CPSF4	-1.22198	0.0362965
CHST10	1.33943	0.0085859															ACADS	-1.226	0.0417491
SORBS1	1.339	0.0310509															LAS1L	-1.22746	0.042174
NANOS1	1.33856	0.0213085															UCK1	-1.22815	0.0421983
FAM171A1	1.33802	0.0106981															CSTF2	-1.23236	0.0420316
GPR88	1.33762	0.0126099															TMEM161A	-1.23527	0.0153838
CCDC9	1.33729	0.0127911															SIL1	-1.23723	0.0488318
LINC01096	1.33661	0.00980419															RPS10	-1.23809	0.0326561
SPINK13	1.3361	0.00882892															ELAC2	-1.23901	0.0367578
MFI2	1.33603	0.0101432															MRPL17	-1.24485	0.033133
ABTB2	1.33591	0.00737897															KIAA0195	-1.24596	0.0368627
HLA-E	1.33584	0.00569161															NSD1	-1.25032	0.0168245
MMP27	1.33571	0.0291439															FKBP2	-1.25032	0.0484897
LOC101927884	1.33489	0.0279422															TSPAN15	-1.25253	0.0379502
HELLS	1.33433	0.0234659															ARHGDIB	-1.25524	0.0344783
GNG7	1.3342	0.0498937															STARD7-AS1	-1.25541	0.0283511
RAPGEF4-AS1	1.33408	0.0363829															MANBA	-1.26004	0.0484304
LINC00317	1.33394	0.0279211															ETFB	-1.26172	0.046843
SNX31	1.33389	0.028155															CHST12	-1.26256	0.0157137
LCAT	1.33372	0.00868359															NMRAL1	-1.26343	0.0442881
SOGA1	1.33301	0.0167427															SHARPIN	-1.26368	0.0303504
CBLN4	1.33286	0.00355706															LOXL3	-1.26557	0.037664
POU5F1B	1.33201	0.00404772															S100PBP	-1.267	0.0461296
MTMR8	1.33166	0.0129826															SORBS3	-1.27068	0.0478538
CTAGE1	1.33049	0.0410112															WDR55	-1.27102	0.0420153
MAP7D2	1.33047	0.0163534															PRRC2B	-1.27231	0.033583
LINC00087	1.33018	0.0268652															ACAD9	-1.27279	0.0412184
LOC154761	1.33006	0.0395725															IQSEC2	-1.27473	0.0146
CPXCR1	1.32991	0.0256387															SLC46A2	-1.27538	0.0444803
COL21A1	1.32991	0.030249															CAB39	-1.28046	0.0392368
ST20	1.32968	0.0146605															EML4	-1.28089	0.0365692
KCNE4	1.32964	0.0115271															HES2	-1.28123	0.0391977
KIR2DS5	1.32907	0.0216223															AHCY	-1.28656	0.0285937
SLC25A21-AS1	1.32899	0.02019															PRPF31	-1.28705	0.0486437
ANGPTL4	1.32896	0.0267385															ADCK3	-1.28872	0.0271201
LINC01432	1.32848	0.0173523															CTAGE5	-1.29118	0.0450133
POU4F1	1.32832	0.0120136															CDK5RAP1	-1.29152	0.032195
ZNF789	1.32821	0.0443588															PTCD1	-1.29261	0.0230951
GPSM3	1.32816	0.0419385															KDM1A	-1.29293	0.0375915
SLC2A5	1.32788	0.00937503															SPIRE2	-1.29314	0.0328935
GPR174	1.32783	0.0436157															RPS7	-1.2934	0.0475299
POU5F1P3	1.32712	0.0103653															ATP5O	-1.29431	0.0273573
NR2F2	1.32692	0.0190131															PLD1	-1.29439	0.0439822
STARD10	1.3267	0.015367															THUMPD2	-1.29805	0.0449671
C6orf1	1.32622	0.0477861															SSU72	-1.29912	0.0237215
RAMP1	1.32573	0.011408															XPO4	-1.30256	0.0486437
SHANK3	1.32556	0.016806															TACO1	-1.30407	0.0373125
MUSK	1.32483	0.049726															IFFO1	-1.30499	0.0323928
HABP2	1.32413	0.00531431															ANO6	-1.30519	0.0441582
OLFML3	1.32349	0.0272861															ERMAP	-1.30604	0.042249
TFR2	1.32324	0.00321744															PACS2	-1.30634	0.043807
TMEM61	1.32233	0.0105219															ZNF320	-1.30804	0.0379502
B3GALNT2	1.32131	0.0130534															MPND	-1.3084	0.0365692
DNAAF3	1.32106	0.0270209															LOC100130691	-1.31063	0.0444803
TGFA	1.32099	0.0496701															MOSPD2	-1.31187	0.0484764
HECTD4	1.31916	0.0374273															MAPRE2	-1.31197	0.0365692
CD247	1.31874	0.0240074															MAT2A	-1.31412	0.0497271
NEGR1-IT1	1.31836	0.0143981															RPL27A	-1.31445	0.0447611
TMEM121	1.31821	0.0101728															ABCC5	-1.31472	0.0373323
TFAP2C	1.31775	0.0138006															SNHG21	-1.31506	0.037465
OLFM2	1.31755	0.0474185															BCS1L	-1.31524	0.0468525
PPP1R12B	1.31751	0.0407232															TP53	-1.31531	0.0434374
PLEKHM1	1.31712	0.0229576															GATB	-1.31586	0.0497742
CSPG4P5	1.31693	0.0281956															SULT1A2	-1.31726	0.0419903
ST18	1.31668	0.00868359															GTF3C4	-1.31796	0.0281652
KIAA0319	1.3166	0.0471917															B4GALT7	-1.32005	0.0397477
MIR10A	1.31657	0.014021															PA2G4	-1.32014	0.0346504
ABCA4	1.31622	0.0343026															NUDC	-1.32074	0.0373323
TP53BP2	1.316	0.0275013															TRIM8	-1.32134	0.0391977
AMPH	1.3159	0.0200538															GNAS	-1.3225	0.0168244
MIAT	1.31556	0.0210263															PAQR8	-1.323	0.0276301
FEV	1.31515	0.0133412															SCARB1	-1.32364	0.0193593
LOC285692	1.31508	0.0145624															ZMYND8	-1.32535	0.0397841
KCNIP1	1.31504	0.0125138															C1orf216	-1.32723	0.0439144
FGF1	1.31367	0.0227615															NELFB	-1.32827	0.0446909
ST3GAL3	1.31365	0.0124576															NEDD8	-1.32907	0.0306335
LOC101927040	1.31364	0.0276562															EIF2S3	-1.32969	0.0265702
APOBEC3D	1.31352	0.0111046															RABGGTA	-1.33009	0.044093
CADM4	1.31328	0.0204909															BLMH	-1.33015	0.0486962
FAM9A	1.31314	0.0257004															SULT1A1	-1.33133	0.0325043
LOC100507513	1.31312	0.0190473															SLC27A1	-1.33271	0.029101
FAM193B	1.31255	0.00516299															WDR77	-1.33278	0.0211125
TCP10L	1.31228	0.0181398															KIAA0513	-1.3331	0.0420316
IL17C	1.31215	0.0116578															TNNI2	-1.33425	0.037465
LINC00592	1.31179	0.0188917															RPL3	-1.33478	0.0497742
PRO2949	1.31133	0.00868359															PCED1A	-1.33585	0.0447956
SNORA37	1.31082	0.0362507															KDELR1	-1.33616	0.0471971
C16orf71	1.31066	0.0279534															SUCLG1	-1.33652	0.0438167
SLAIN1	1.31066	0.0268624															LAMTOR1	-1.33765	0.025347
LINC00879	1.31038	0.0252616															AGO1	-1.33833	0.0146
LRRC7	1.30996	0.00999566															LRRC37A4P	-1.33991	0.0278536
NEK11	1.30978	0.0232792															FBXO21	-1.34019	0.0262026
LOC101929154	1.30969	0.00626727															ARHGAP17	-1.34078	0.0409505
RP1	1.30935	0.0352489															GGPS1	-1.3418	0.0404945
LOC100505978	1.30812	0.0146257															NDUFS6	-1.34232	0.0428406
LILRB1	1.30808	0.0400126															NHSL1	-1.34245	0.044932
TBC1D17	1.30792	0.0115218															VASH1	-1.34384	0.0271974
GPR111	1.30746	0.0390192															YWHAB	-1.3447	0.0168244
LOC339166	1.3072	0.0213318															GPSM2	-1.34583	0.042249
CNN1	1.30652	0.0125427															FKBP3	-1.34612	0.0317186
LOC400655	1.30631	0.0286963															NCL	-1.34646	0.0367827
BCL9L	1.30625	0.0254096															EIF3K	-1.3466	0.0281652
KRTAP4-12	1.30571	0.0257377															GLIPR2	-1.34729	0.0269391
38231	1.30559	0.0163534															UBE4A	-1.34733	0.0401404
MFSD6L	1.30551	0.0111035															AP1B1	-1.34979	0.0459099
LOC101928995	1.30513	0.021263															NAE1	-1.35028	0.0460507
RBPMS-AS1	1.30483	0.0247224															IPO8	-1.35042	0.0230951
LOC284561	1.30418	0.0172887															NXF3	-1.35094	0.0420316
LOC653581	1.30416	0.0412585															TRMT5	-1.35201	0.0418903
ZNF425	1.30415	0.0275182															HYAL2	-1.35203	0.035783
CCL16	1.30374	0.0343573															ADPRH	-1.35214	0.0321947
BANF2	1.30368	0.0177595															DHRS1	-1.3524	0.0490158
LPAR2	1.30365	0.0300488															FPGT	-1.35332	0.0465401
LOC100996342	1.30358	0.0254479															HSD17B10	-1.35412	0.0270918
LOC100270804	1.30327	0.0146196															IPO4	-1.35463	0.0461803
IL12A-AS1	1.30307	0.0136306															ANAPC15	-1.35649	0.0257345
CYP1B1-AS1	1.30297	0.0141193															ZNF569	-1.35657	0.021657
LOC574538	1.30235	0.0176469															LOC400590	-1.35714	0.0216095
APCDD1	1.30225	0.035479															LIMK1	-1.35822	0.016169
KRTAP4-1	1.30148	0.0389057															SNRPN	-1.35855	0.0420316
LOC440981	1.3014	0.0311402															TOP1MT	-1.35925	0.0425967
KIR3DL1	1.30104	0.0211022															LYZ	-1.35932	0.0367578
ITGAD	1.30075	0.0321267															ORAI3	-1.3601	0.0262719
FAT1	1.30072	0.0481341															TUFM	-1.36037	0.0326258
MEG3	1.30044	0.00704904															FCGRT	-1.36066	0.0374609
ADAM30	1.30043	0.027106															ALKBH6	-1.36133	0.0285002
AMDHD2	1.30033	0.0195774															TANGO2	-1.3615	0.0365692
DSPP	1.30028	0.030258															ALKBH3	-1.36214	0.037269
FBXL18	1.30024	0.00813072															ERH	-1.36337	0.034595
LINC00865	1.29996	0.027106															CANX	-1.36385	0.0477506
SP7	1.29989	0.0163534															NCSTN	-1.36454	0.0377302
AMOTL2	1.29979	0.0346648															OSGEP	-1.36499	0.0311022
LINC01115	1.29888	0.0456491															PPIB	-1.36695	0.0499536
FLJ31356	1.29885	0.030249															FBXO7	-1.36695	0.0370438
DNAH5	1.29829	0.0307037															ATP6AP2	-1.36736	0.025425
GINS2	1.29819	0.006701															GPN2	-1.36892	0.0373323
LINC00284	1.29785	0.0164184															BST2	-1.36918	0.0444803
KIAA1462	1.2976	0.0378938															ARL2	-1.36954	0.0379502
CDH26	1.29755	0.0178908															ULK3	-1.37251	0.0212429
LOC284648	1.29738	0.00979926															ATP5F1	-1.37312	0.043893
TEAD4	1.29737	0.0205504															HLA-DPA1	-1.37347	0.0318181
CTRC	1.29724	0.0116488															TK2	-1.37372	0.034595
SP6	1.29703	0.0359743															ST6GALNAC2	-1.37389	0.0488922
NANOS3	1.29697	0.041187															MRPL46	-1.3739	0.036803
LYPD6	1.2967	0.0286614															SLC25A45	-1.37391	0.034614
CSRNP2	1.29653	0.0481831															VPS41	-1.374	0.0478262
CCDC74B	1.29651	0.0427266															ANGEL1	-1.37539	0.0254472
GDI1	1.29636	0.0165666															NUP133	-1.37766	0.0431137
ZNF248	1.29589	0.0140089															MRPL24	-1.37804	0.0373323
IRGM	1.29583	0.0445045															LAMA1	-1.37946	0.0271201
DCTN1-AS1	1.29565	0.0401164															SURF1	-1.37984	0.0471971
THRB	1.29541	0.0191794															FARSB	-1.38096	0.0446167
OLFM1	1.29536	0.0138006															TSTD2	-1.38141	0.0271974
TRIM48	1.29526	0.0424821															RPL12	-1.38189	0.0254472
LOC100505918	1.29474	0.0411206															MOSPD3	-1.38274	0.0234524
MIR124-2HG	1.29399	0.0411883															HADHB	-1.38431	0.0450837
LOC613266	1.29391	0.0153981															37500	-1.38449	0.0424874
CLRN3	1.29384	0.0405348															CALCOCO1	-1.38467	0.0263911
DIRC1	1.29342	0.0154027															MYO6	-1.38534	0.0498795
PCDHGC4	1.29315	0.0228061															ABCC10	-1.38577	0.0189217
PHLDB1	1.29293	0.0217313															TCTN1	-1.38597	0.0428915
TMEM257	1.29282	0.0203194															CYBB	-1.38701	0.0446167
SLC7A3	1.29251	0.0188793															SNHG17	-1.38703	0.0394191
BAIAP2L1	1.2924	0.019413															SERPINB6	-1.38782	0.0277107
FREM3	1.29194	0.0471389															RNH1	-1.38795	0.0418903
XKR8	1.29175	0.0349885															FXYD5	-1.38955	0.0497808
MAP2K3	1.2915	0.0211822															MCCC1	-1.38976	0.0313821
LINC00290	1.29116	0.0486419															DCTPP1	-1.38992	0.044093
LOC284395	1.29098	0.0191573															UGGT1	-1.39028	0.0459099
ABCC6P1	1.29076	0.0143852															SLC25A19	-1.39115	0.0157264
CES5A	1.2897	0.0198637															DCN	-1.39206	0.0429624
TSSK1B	1.28938	0.00471426															CAMP	-1.39405	0.0488995
PON3	1.28916	0.0268624															PILRA	-1.3941	0.0321947
PIP4K2B	1.28876	0.0411265															TECR	-1.39534	0.0278536
OR3A3	1.28858	0.0138006															FAM178A	-1.39541	0.0256224
TMEM253	1.2885	0.0230001															FIP1L1	-1.39636	0.0456123
SPSB4	1.28809	0.0181398															MATR3	-1.39646	0.0486437
HES4	1.28807	0.028429															UBL7	-1.39658	0.015368
FAM13C	1.28777	0.0468203															ASB8	-1.39671	0.0273573
GRAMD3	1.2875	0.0391329															SLC9A1	-1.39908	0.0271201
NLGN3	1.28736	0.0181952															ST5	-1.40076	0.0428915
RNF32	1.2871	0.0173523															NDUFS2	-1.40103	0.0311705
TANC1	1.28708	0.0213891															SPR	-1.40131	0.0174982
MPO	1.28687	0.033102															NMNAT1	-1.40282	0.0442583
BAALCOS	1.28642	0.0477892															ARG2	-1.40295	0.0277438
HCN4	1.28576	0.0111035															KIAA2013	-1.40536	0.0191524
TSEN54	1.28571	0.0268624															NDUFB10	-1.40571	0.0189017
CD7	1.28556	0.0258369															LSM4	-1.40574	0.0358137
RMST	1.28554	0.0148848															ATL3	-1.40577	0.0466165
FAM71A	1.28539	0.00670562															PKD2L1	-1.40712	0.0418918
GJA10	1.285	0.0282349															MPV17	-1.40748	0.0420316
UGT1A1	1.28475	0.0139995															RNPEP	-1.40801	0.0281652
ST8SIA2	1.28475	0.0400239															LOC100506603	-1.40846	0.0195901
CECR2	1.28459	0.0162396															NDUFA11	-1.40987	0.0446909
TREM1	1.28445	0.0364793															C14orf2	-1.4099	0.0495766
IGFN1	1.28395	0.00980419															SH2B3	-1.41156	0.0404945
TPRA1	1.28391	0.0392946															FARP1	-1.41156	0.0373323
FAM95C	1.28362	0.0333188															LHPP	-1.41178	0.035139
SLC52A1	1.28348	0.00843626															EIF3F	-1.41184	0.0317186
LOC643659	1.28337	0.0407536															MMAA	-1.41194	0.0490251
FIGN	1.2831	0.0359211															OIP5-AS1	-1.41317	0.0430591
SLC4A4	1.28283	0.0494814															GPR89A	-1.41421	0.0438417
TRIML1	1.28254	0.0240074															COMMD7	-1.41438	0.0346953
OR11A1	1.28245	0.0428222															EIF3H	-1.41475	0.0292697
HPSE2	1.28239	0.0215328															PARP1	-1.41477	0.0247352
MAP3K14	1.28184	0.0336375															EEF1G	-1.41505	0.0427083
LINC00659	1.2818	0.0190982															RGS12	-1.41551	0.0246743
LOC100507562	1.28129	0.0184463															GPR22	-1.4156	0.0429624
INSM2	1.28105	0.0176396															HK1	-1.41562	0.021657
LOC100506699	1.28097	0.0232667															MRPL4	-1.41645	0.0285002
MIPOL1	1.28072	0.0220673															APEX1	-1.41646	0.0249101
YTHDC1	1.2805	0.0420712															KRR1	-1.41658	0.0349913
UCN2	1.28047	0.00901587															RFX7	-1.41677	0.0162598
CLNK	1.28044	0.0191794															PNKD	-1.41742	0.0190921
RHOBTB3	1.28043	0.0166168															FKBP9	-1.41777	0.0308974
RDH8	1.28033	0.0251951															GID4	-1.41783	0.020126
LOC100506526	1.28017	0.0403143															IL16	-1.41787	0.0421334
NBPF1	1.27983	0.0215352															RTCB	-1.41814	0.0379502
TRIL	1.27972	0.0259341															CNDP2	-1.41923	0.0433959
IFNA4	1.27964	0.0318924															MTMR1	-1.41959	0.0473947
LINC01300	1.27943	0.0220506															EIF3B	-1.42064	0.0243133
MATN1	1.27928	0.0112613															CUL4A	-1.42136	0.0428874
ZNF527	1.27924	0.012128															POLR2L	-1.42153	0.0481615
TBX19	1.27917	0.0129409															HSPA9	-1.42217	0.0258234
CACNA1G-AS1	1.27913	0.0341515															SNX24	-1.42221	0.0271974
EMX2OS	1.27907	0.0359743															FAM69A	-1.42255	0.0238953
FOXO6	1.27872	0.00469363															REEP4	-1.42351	0.0454253
LINC00905	1.27856	0.01192															OXA1L	-1.42365	0.0452778
LOC400958	1.2779	0.0290398															G3BP2	-1.42378	0.0262026
LOC253805	1.27779	0.0276228															UTP14A	-1.42388	0.018282
FLJ21369	1.27761	0.0146196															STX7	-1.42394	0.0281652
COLEC10	1.27717	0.0125569															F8A1	-1.42397	0.0328338
SLC25A41	1.27713	0.0230914															BSG	-1.42437	0.0310409
IGK	1.277	0.0421068															CPNE2	-1.42458	0.0272073
RP1L1	1.27694	0.0330465															ZNF213	-1.42509	0.0138815
MAFK	1.2766	0.0411058															RPL15	-1.42578	0.0477717
TBX1	1.27653	0.0204021															SRP14	-1.42602	0.0247352
CEP112	1.2765	0.0323894															TSEN15	-1.42647	0.0176615
PHACTR3	1.27632	0.0389057															REEP5	-1.42797	0.0362825
MED15P9	1.27629	0.0129409															LSM1	-1.42816	0.0276301
WNT4	1.27624	0.0130534															GLIPR1	-1.42816	0.0271201
NKAPL	1.27599	0.0300059															DOK2	-1.42864	0.0486437
SLC9B1	1.27561	0.0137055															C10orf11	-1.42947	0.0094015
CYP4Z1	1.27529	0.0379576															PEX10	-1.43051	0.0396814
TSPY26P	1.27517	0.0333629															CTSD	-1.4312	0.046843
FAM26E	1.2749	0.0249553															TGFBI	-1.4314	0.0355091
EML6	1.27488	0.0146196															ZCCHC24	-1.43194	0.0271974
DFNB31	1.27483	0.0258672															GSAP	-1.43235	0.0490008
LOC100506127	1.27432	0.0198614															HDDC3	-1.43249	0.0250047
LMNTD1	1.27425	0.0439054															ZNF23	-1.43278	0.0358863
AQP2	1.27396	0.0177948															UNG	-1.43288	0.0200746
CLCN7	1.27375	0.0456491															LINC00472	-1.43415	0.0392376
NTSR1	1.27358	0.0292839															ARPIN	-1.43442	0.0113176
LOC101927623	1.27355	0.0284913															GPATCH4	-1.43467	0.0217551
C20orf78	1.27328	0.0228201															CPED1	-1.43533	0.0224304
ADH1B	1.27288	0.00887389															GATC	-1.43583	0.043807
C7orf61	1.27285	0.0497406															RWDD2B	-1.43591	0.0295449
SLCO1C1	1.27277	0.0245514															WDR70	-1.43664	0.0352586
KLRD1	1.27251	0.0152349															TOMM7	-1.43695	0.0291162
RFXAP	1.27234	0.0303775															UMPS	-1.43715	0.0271201
PCSK2	1.27221	0.0195057															GIPC1	-1.43735	0.0461803
SOX15	1.27198	0.0251736															NDUFB1	-1.43754	0.0482904
TDGF1	1.27192	0.0123385															TSPAN4	-1.43768	0.015368
LINC00424	1.27137	0.0107514															TCEB2	-1.43789	0.0447611
HOXC10	1.27044	0.0275182															CKS1B	-1.43802	0.034595
TMEM25	1.27043	0.0111288															NDUFS4	-1.43985	0.0498487
MICAL3	1.27005	0.0177887															BLVRB	-1.44012	0.0367827
LOC729683	1.26991	0.0228417															LOC100287290	-1.4406	0.0347235
ANO2	1.2699	0.0129691															VARS	-1.4407	0.0174982
OR2C1	1.26983	0.030249															AMN	-1.4415	0.0231206
MMP13	1.26967	0.0415146															NCKAP1L	-1.44165	0.0211125
MTUS2	1.26951	0.0303596															ATF6B	-1.44217	0.0446909
CDH8	1.26944	0.0328101															C12orf45	-1.44233	0.04723
GDPD5	1.26911	0.0250938															PPARGC1B	-1.44255	0.0297524
IL20RB	1.26895	0.0142124															NARS2	-1.44262	0.0275494
BHMT	1.26893	0.0157564															GART	-1.44288	0.0433959
WFDC1	1.26881	0.0405348															IMP4	-1.44426	0.0312189
NOX5	1.2686	0.0354936															LOC90784	-1.4448	0.019599
IL1F10	1.26846	0.0221462															CTSH	-1.44505	0.0273573
ALKBH3-AS1	1.26811	0.0329348															EIF3E	-1.44569	0.0424171
IL36B	1.26802	0.0469263															NME6	-1.44586	0.0453448
PREX2	1.26791	0.0127374															ALG3	-1.44598	0.0163561
NLRP14	1.26783	0.0132104															HADHA	-1.4462	0.0244377
RRP7B	1.26763	0.0252043															TSPO	-1.44652	0.0356946
DNAH9	1.26694	0.0365005															ZMYM4	-1.44691	0.032097
GLIPR1L1	1.2668	0.0282387															APMAP	-1.44779	0.0464878
LOC100507156	1.26644	0.0382467															AGPAT3	-1.44819	0.0373323
METTL7A	1.26631	0.0376338															GLUD1	-1.44832	0.044994
UST	1.26622	0.0413036															FECH	-1.44843	0.0216036
LOC101929681	1.26604	0.0190384															TSNAX	-1.44856	0.0308974
ZFAT	1.26574	0.0250347															EHD4	-1.44895	0.00892832
DKFZp451B082	1.2656	0.0479022															C1orf123	-1.44945	0.0281652
C10orf85	1.26516	0.027106															SYNJ2BP	-1.45036	0.0395532
AGER	1.26493	0.0204157															PRICKLE4	-1.4504	0.0475299
OSGIN1	1.26482	0.0153981															RALBP1	-1.45044	0.0275494
MRGPRX1	1.26407	0.0115721															TARBP1	-1.45054	0.0203482
LINC01089	1.26392	0.0314064															ARID1A	-1.45107	0.0490858
KCNK2	1.26375	0.0354592															FAH	-1.45167	0.034595
USH1G	1.26372	0.0195589															GLRX	-1.4524	0.015368
NLGN4X	1.26355	0.0321006															C14orf169	-1.45281	0.0213352
ZNF611	1.26342	0.00894054															CYCS	-1.45345	0.040489
DCAF12L1	1.26305	0.0205504															CMTM7	-1.45392	0.0465401
HOXB9	1.26301	0.0169825															DECR1	-1.45426	0.0432429
NDUFA4L2	1.26299	0.0474959															SRP9	-1.45536	0.0297398
FLJ45825	1.26289	0.0275182															HMOX1	-1.45579	0.0168244
PAK6	1.26282	0.0291292															ERP29	-1.45591	0.0308974
NTM	1.26228	0.0116939															OSBPL11	-1.45691	0.0484304
PLCB4	1.26221	0.0219169															MCFD2	-1.45712	0.0404945
C9orf62	1.26213	0.0164209															MAN2B1	-1.4574	0.022037
NAP1L3	1.26184	0.0475395															UBE3A	-1.45763	0.0378923
C5orf49	1.26183	0.0475763															S100A4	-1.45781	0.0132824
TAS2R41	1.26172	0.0329485															GALT	-1.45846	0.0203482
GTSE1-AS1	1.26171	0.0249553															BTK	-1.4585	0.0408635
LINC00382	1.26168	0.0410112															GRN	-1.45858	0.0198241
ADAM29	1.26166	0.027106															ADI1	-1.45893	0.0120288
OGFRP1	1.26138	0.00880117															MTCH2	-1.45895	0.039558
PNLDC1	1.26101	0.0286614															MSH2	-1.45975	0.0168244
TFAP2A-AS1	1.26099	0.0259705															NDUFAF2	-1.46013	0.0323928
GPR56	1.26066	0.0276228															LSM3	-1.46019	0.046843
C1orf95	1.26059	0.0146848															STT3B	-1.46087	0.0412407
DENND2C	1.26045	0.0397539															KLHL12	-1.46137	0.0483058
TNFRSF25	1.26025	0.0114812															NDUFV3	-1.46145	0.0336634
CT62	1.25989	0.016633															STX18	-1.46146	0.0203772
FAM184A	1.25977	0.0373381															APLP2	-1.46164	0.0211125
F7	1.25975	0.0199302															SYK	-1.46227	0.0478538
CETP	1.2597	0.0361074															MFF	-1.46257	0.0271201
PSG6	1.25962	0.0296122															ECHDC2	-1.4626	0.0244545
ALDH3B2	1.25947	0.0307959															IDUA	-1.46275	0.0318785
POU6F2	1.25913	0.0248087															HEXB	-1.46395	0.035783
EGFL6	1.25913	0.0474184															C19orf60	-1.46563	0.0346458
LOC153811	1.25911	0.0287614															EPHX1	-1.46603	0.0247352
LOC101929517	1.25885	0.0492765															ARHGEF18	-1.46646	0.0300786
ENTPD2	1.25851	0.00829427															RNF187	-1.4674	0.0416387
PLIN4	1.25836	0.044881															NIPSNAP1	-1.46778	0.0324053
ESR2	1.25815	0.049726															NAGA	-1.46808	0.036803
ANGPTL7	1.2577	0.0250209															VAMP4	-1.46841	0.0430591
GYPA	1.25761	0.0346819															ATP5A1	-1.46892	0.0411416
ZFP41	1.25719	0.044542															LEPROTL1	-1.46977	0.0493339
CDH18	1.2569	0.0137641															ADCY7	-1.47007	0.0347235
DIAPH3-AS1	1.25683	0.0116916															BLCAP	-1.47046	0.036377
CCDC171	1.25663	0.0153981															KIAA0100	-1.47093	0.0259682
GCSAML	1.25655	0.0496126															RNASEH2A	-1.47109	0.0293444
TAAR2	1.25624	0.0287401															GCNT2	-1.47221	0.0420316
NS3BP	1.25613	0.00810334															HSPA4	-1.47312	0.0441582
LOC100131043	1.2561	0.0468883															C20orf194	-1.47328	0.0244691
LOC439951	1.25595	0.0278273															RAB42	-1.47356	0.0367827
KRTAP19-1	1.25588	0.0476659															COMT	-1.47404	0.0449353
NEURL1	1.25534	0.0116939															CAD	-1.47413	0.0189017
RNF165	1.25508	0.0409573															ZNF185	-1.47488	0.0365692
PLA2G10	1.25502	0.0492661															NDUFA13	-1.47525	0.0370357
XIRP1	1.25498	0.0228413															TMEM74B	-1.47535	0.0384867
MAST1	1.25496	0.0269675															LGALS9	-1.476	0.0161606
DLGAP4	1.25448	0.01192															ACLY	-1.47632	0.0285002
LINC01395	1.2543	0.0208791															C14orf159	-1.47634	0.0367328
LOC101927438	1.2542	0.0356833															RNF114	-1.47648	0.0374609
STRA6	1.2538	0.0334478															YLPM1	-1.47675	0.0466165
LTBP1	1.25338	0.0300745															TKT	-1.47763	0.0120288
SLC35G5	1.25316	0.0188788															MYPOP	-1.47766	0.0463263
KRTAP19-3	1.25298	0.025336															MRPS27	-1.47942	0.0166272
ANKRD16	1.25275	0.0306253															EDEM2	-1.47943	0.0224304
C19orf18	1.25273	0.0368528															ITGB3BP	-1.47967	0.0424975
ADAM33	1.25265	0.0111288															LRPAP1	-1.4812	0.0323792
FZD4	1.25234	0.0320847															TTC14	-1.4815	0.0484897
LOC100507250	1.25186	0.0280517															CORO1C	-1.48232	0.028045
CYP46A1	1.25115	0.0267284															MME	-1.48241	0.0402863
SMCR5	1.25095	0.0230165															PPP1R9B	-1.4831	0.0211125
GPR39	1.2509	0.0459173															SERBP1	-1.48331	0.0289191
RBPMS	1.25014	0.0369232															TFRC	-1.4847	0.0375915
SPTBN5	1.24958	0.0384302															ATP5G2	-1.48471	0.0140455
GAS6	1.24956	0.0129691															ZNF225	-1.48599	0.0305564
NTN1	1.24952	0.0307674															ARMCX5	-1.48612	0.0273573
ARSK	1.24926	0.0427266															BZW2	-1.4866	0.0428874
PLCD3	1.24911	0.00725996															CRTC3	-1.48712	0.0324053
ASMTL-AS1	1.24895	0.0499602															CDK10	-1.48729	0.0328736
CCDC3	1.24877	0.032058															COQ2	-1.48759	0.0353182
SOD2	1.24876	0.0159365															CST3	-1.4883	0.0365692
FLJ16124	1.24843	0.0360599															SUPT7L	-1.48971	0.040634
LOC100996506	1.2474	0.0165394															CD81	-1.49009	0.044093
ZNF277	1.24727	0.0369642															DDX1	-1.49029	0.0444803
RELN	1.24709	0.048499															NDUFB7	-1.4911	0.0254472
SLC39A14	1.24671	0.0252969															CXorf38	-1.49147	0.0315425
LOC646778	1.24655	0.0391396															TTC13	-1.49163	0.0430664
MGC15885	1.24632	0.0398998															PDSS2	-1.49179	0.034595
SNAP91	1.24625	0.0259341															LAMTOR2	-1.49208	0.0220742
RET	1.24619	0.0465084															FAM134C	-1.49268	0.0175775
CLCNKB	1.24593	0.0107514															NUDCD3	-1.49411	0.0146
PRLR	1.2458	0.0177948															ACSF2	-1.49457	0.0179748
BCL7A	1.24579	0.0389927															GNGT2	-1.49535	0.015368
DLGAP1	1.2451	0.044592															ALAD	-1.49553	0.0323928
TOP1P2	1.24507	0.0270209															PPIH	-1.49611	0.0117835
HOXC4	1.24507	0.0166614															CEP41	-1.49614	0.0300786
DLX5	1.245	0.0426008															GATAD1	-1.49615	0.0375916
MIR4500HG	1.24498	0.0391164															IVD	-1.49618	0.015368
JUND	1.24475	0.0116939															FAM111A	-1.4964	0.0323928
C19orf47	1.24466	0.0265848															MGST2	-1.49757	0.0484666
YWHAEP7	1.24441	0.00726822															COG1	-1.49766	0.0236546
PCGEM1	1.24423	0.0259335															RNF8	-1.49854	0.0271201
NTRK1	1.24418	0.0376338															DCUN1D5	-1.49927	0.0493339
PAK3	1.24415	0.0389151															CAPRIN1	-1.50002	0.0217551
LOC100506271	1.24403	0.0194386															HVCN1	-1.50069	0.0113176
ADRA2B	1.24392	0.00931149															WDR3	-1.50085	0.0318214
SERPINB13	1.24374	0.0411883															PHB2	-1.50142	0.0300786
TVP23C	1.2437	0.0310091															ANKIB1	-1.5035	0.0406691
PPP1R35	1.24332	0.032564															ALG8	-1.5035	0.0420316
S1PR5	1.2433	0.0210228															TAS2R14	-1.50351	0.0367827
CRB3	1.24311	0.0418875															KCTD12	-1.50374	0.0365692
SHH	1.24225	0.0169431															ATP5J	-1.50422	0.0490858
KCNMB4	1.24196	0.0152959															PSMF1	-1.50439	0.0384867
LOC100129447	1.24177	0.0455217															RPAP1	-1.50572	0.0121135
CARS-AS1	1.24174	0.038763															NDUFS3	-1.50633	0.0244545
ARHGEF1	1.24164	0.0178908															PPT1	-1.50642	0.0157264
NXNL2	1.24155	0.0455484															TTC3	-1.50654	0.0349775
TMEM207	1.24143	0.0237243															CSF1R	-1.507	0.0326561
MGP	1.2414	0.0411206															STX8	-1.50719	0.0216207
ATP6V1G3	1.24119	0.0216426															CD33	-1.50791	0.041514
OR51I1	1.24112	0.0286614															FH	-1.50796	0.034595
RRH	1.24069	0.0392351															TUBB	-1.5085	0.0247352
AWAT1	1.24046	0.0448294															UBXN11	-1.5087	0.0109122
RTBDN	1.23963	0.0390825															C9orf16	-1.51043	0.0312189
LOC100130417	1.23962	0.0215661															DNAJC2	-1.51103	0.0461803
ADAM11	1.23925	0.0234357															FAM118B	-1.51122	0.0490008
OR7E104P	1.23924	0.0246286															ZNF32	-1.5116	0.0230951
TSHB	1.2392	0.0183218															ZNF354A	-1.51184	0.0272073
RASL12	1.23902	0.0199941															COMMD9	-1.5123	0.0276301
NBEAL2	1.23885	0.032546															GSTK1	-1.51236	0.0231206
CTXN1	1.23842	0.0333188															APTX	-1.51257	0.021657
SRGN	1.23838	0.0088125															CSTA	-1.51283	0.0454178
SLC13A1	1.23836	0.0391266															IMPAD1	-1.51357	0.0481615
CIB3	1.2383	0.0459173															ADAP2	-1.51402	0.0325043
C3orf67	1.23806	0.0448894															SIGMAR1	-1.51466	0.0176615
GABRQ	1.23797	0.0394099															ECHDC1	-1.51501	0.0211125
TRIM24	1.23796	0.0389151															TMEM203	-1.51526	0.035783
C11orf86	1.2372	0.0327261															PYCARD	-1.51559	0.0216036
XG	1.23689	0.0158237															FAM120C	-1.5175	0.0173915
EDNRA	1.23672	0.0386865															MTRF1	-1.51761	0.0277438
LOC101929181	1.23603	0.037777															MTIF3	-1.51762	0.0221138
SEC14L4	1.23591	0.0196469															UTRN	-1.51781	0.048753
KRT31	1.23585	0.0258672															RBMX2	-1.51826	0.0362965
LMO7DN	1.23563	0.0476659															SLC2A9	-1.51916	0.0119182
BSND	1.23551	0.0404744															GPN3	-1.51947	0.0468629
TTBK1	1.23547	0.0319669															NCBP2	-1.52054	0.022037
ARHGEF4	1.23498	0.01192															AKAP11	-1.52059	0.042174
ADAM21	1.23489	0.0448294															GTF3C6	-1.52078	0.0326012
HMGCLL1	1.23455	0.0496701															DDIAS	-1.52099	0.0247352
C11orf72	1.2342	0.0274016															CTSW	-1.52099	0.035783
LOC286254	1.23418	0.0332271															PEX26	-1.5211	0.0271201
ARHGAP23	1.23388	0.0175602															MON1B	-1.52158	0.0376453
E2F1	1.23388	0.0491332															RRM2B	-1.52164	0.0486437
NCALD	1.23353	0.0296923															DHFR	-1.52455	0.0175775
EXOG	1.23343	0.0134451															CCT2	-1.52513	0.043807
SMAD6	1.23302	0.0106981															CAMSAP2	-1.52517	0.044776
BCL2L15	1.23294	0.0340804															GSS	-1.5252	0.024091
CALHM3	1.23276	0.0345018															NAPEPLD	-1.52528	0.0461803
ANKUB1	1.23269	0.0258859															DDX19B	-1.5253	0.0457332
TMEM125	1.23262	0.0455484															ATP6V0E2	-1.5267	0.0128437
SIM1	1.23261	0.044592															CAPG	-1.52695	0.047299
SLIT2	1.23252	0.0360599															CAPNS1	-1.5289	0.0285002
MOG	1.23153	0.0282503															TEP1	-1.52922	0.0368627
LOC100271832	1.23077	0.0489317															CYB5R1	-1.5295	0.0347235
SFXN1	1.23066	0.0165394															PTK2	-1.52982	0.028704
COL17A1	1.23042	0.0205504															ABHD15	-1.53183	0.0450337
STAC2	1.23039	0.0412308															BEX4	-1.53202	0.0442881
LINC00927	1.23036	0.0376302															PLXDC2	-1.53233	0.0203772
SRGAP3	1.23033	0.0484409															C2	-1.53278	0.0317186
FZD10-AS1	1.23021	0.0353461															TOMM20	-1.53361	0.0312189
MGC10814	1.23	0.0460737															DNASE2	-1.53397	0.0262026
DOK4	1.22997	0.0257916															GPX1	-1.53473	0.0236381
PTCH1	1.22992	0.0475763															EXOSC1	-1.5348	0.0211125
TRAF4	1.22965	0.0281187															BRCC3	-1.53484	0.0120288
ATP4B	1.22944	0.0351776															PTMS	-1.53522	0.0314111
SH2D4A	1.2294	0.0299772															CS	-1.53539	0.0245167
PCYT1B	1.229	0.0286698															CREBL2	-1.53547	0.0461463
TTLL11-IT1	1.22888	0.048155															TBC1D31	-1.53564	0.0309942
DIRC3	1.22883	0.0393139															ZMYND11	-1.53601	0.0236546
DOC2A	1.22851	0.0401164															ZNF260	-1.53714	0.0269326
TEX11	1.22844	0.0213891															ETHE1	-1.53785	0.0271974
WFDC9	1.22833	0.0488402															NDUFC2	-1.53787	0.0387547
ANKZF1	1.22825	0.049908															CEBPZOS	-1.53793	0.036803
EDRF1	1.22815	0.022186															TAGLN	-1.53811	0.0424689
TAS2R8	1.22813	0.0481086															NDUFAB1	-1.53832	0.0424874
GPR182	1.22769	0.0188917															TNFAIP8L2	-1.5391	0.0273573
LINC01102	1.22738	0.0395254															DHRS4	-1.54001	0.0189017
BAIAP2	1.22735	0.0408633															EXT2	-1.54022	0.0278536
FZR1	1.22707	0.010792															COX14	-1.54068	0.0406691
COMP	1.22668	0.0299772															APOA1BP	-1.54169	0.0189217
C1orf127	1.22612	0.0318964															SPIN1	-1.54179	0.0433959
ADAM6	1.22611	0.0287328															IFITM10	-1.54199	0.0220742
CRHR2	1.22601	0.0227562															API5	-1.54224	0.0187476
CCDC140	1.22594	0.0488567															DNAJA3	-1.54224	0.0244545
RAP1GAP	1.22589	0.0282349															MGAT4A	-1.54239	0.0406713
PCDHAC1	1.22583	0.0348438															SEPW1	-1.54247	0.0484897
DLEC1	1.22563	0.0427187															ZFHX3	-1.54303	0.0394565
PRICKLE1	1.22556	0.0189393															RNF170	-1.54308	0.0373238
PLCH2	1.22552	0.0245451															LINC01420	-1.54364	0.034595
PPEF2	1.22537	0.0480856															RABL2A	-1.54366	0.0247352
MDS2	1.22526	0.0457603															MRPS15	-1.54539	0.0349775
TBX15	1.225	0.0293464															TMEM138	-1.54716	0.0384372
SLC1A6	1.22478	0.0348196															SH3BGRL	-1.54729	0.021657
HTR2A	1.22463	0.0254096															TRIM44	-1.54754	0.0355564
IGHMBP2	1.22452	0.0215328															PARK7	-1.54829	0.0157137
LOC401442	1.22436	0.0484341															CMTR2	-1.54863	0.0445582
QRICH2	1.22415	0.0400239															QSER1	-1.54886	0.0441582
DGKK	1.22402	0.0287977															C11orf63	-1.54964	0.0495365
TBATA	1.22372	0.0248807															CHID1	-1.54986	0.0326474
OR1E2	1.22335	0.0257004															GLO1	-1.55019	0.0373323
ATP1A4	1.22323	0.0369642															PSMD2	-1.55083	0.0177051
KIF12	1.22297	0.0177584															PSMC2	-1.55115	0.0344453
CPSF2	1.22282	0.00993707															RAD17	-1.55124	0.028843
ZNF286A	1.22277	0.0485453															LRRC58	-1.55157	0.034595
ZNF74	1.22267	0.0279422															SORT1	-1.55167	0.0246435
HR	1.22263	0.00373569															COG6	-1.5517	0.0446909
ZIC3	1.22262	0.0297859															PTPN18	-1.55231	0.034595
POLR1B	1.22257	0.0252885															EPRS	-1.55324	0.0187476
C1RL-AS1	1.22228	0.049726															LRRC69	-1.55344	0.0305564
AVIL	1.22214	0.0105219															ENTPD6	-1.5538	0.0271974
FAM110B	1.22176	0.0256382															ATPIF1	-1.55477	0.0221138
PCBP4	1.22173	0.0412027															PIK3C2A	-1.55568	0.0289191
CYP2E1	1.2216	0.0464268															LOC100505592	-1.55612	0.0406058
FAM224A	1.22141	0.0391863															TYW3	-1.55641	0.0308974
ISYNA1	1.22126	0.0311402															SLC35A4	-1.5568	0.0197611
ATP8B2	1.22083	0.0391564															PDCD1LG2	-1.55747	0.0285002
F2R	1.22077	0.0226393															ALOX5	-1.55755	0.0144373
ACVR2B-AS1	1.22041	0.0453993															ZNF106	-1.55834	0.0403325
MAGI3	1.22014	0.0295477															ZFYVE26	-1.55878	0.0362965
HIPK4	1.22	0.0138647															ZNF362	-1.55948	0.0175775
LOC151484	1.21994	0.0459421															PRDX1	-1.55971	0.0414142
S100A3	1.21989	0.0458281															PLOD3	-1.56012	0.0211125
SH3GL3	1.21921	0.0310509															DYNLL1	-1.56109	0.0328338
TMEM132E	1.21902	0.0218741															CLCC1	-1.56122	0.044128
DEFB123	1.21883	0.0346648															CAMK2G	-1.56122	0.0481876
LOC221272	1.21881	0.0411276															SNRPD1	-1.56305	0.0362825
APCS	1.21837	0.0238997															COPS8	-1.56326	0.0499536
PPP1R27	1.21784	0.0359095															GDE1	-1.56361	0.0301002
DHX38	1.21765	0.0217313															MAN2A1	-1.56385	0.0269015
LOC101928495	1.21745	0.0487588															ETAA1	-1.56617	0.0365692
DCT	1.2171	0.0392946															RNF20	-1.56697	0.0346814
CDC20B	1.21694	0.0252616															MSANTD4	-1.56735	0.0237215
OCIAD1	1.21635	0.0143674															TMEM86A	-1.56751	0.0236546
LOC283674	1.21635	0.0158673															DCAKD	-1.56946	0.0310987
CERS4	1.21635	0.00922718															SACM1L	-1.57022	0.0178774
FRMD8P1	1.21622	0.0333188															CYP4V2	-1.57028	0.016169
FAM189A1	1.21622	0.0498795															TRMT10C	-1.57105	0.0213352
LCE1B	1.21613	0.0139995															TLR7	-1.57183	0.0374609
TCIRG1	1.21611	0.0345018															PUS3	-1.57226	0.0256224
APOPT1	1.21606	0.0128058															GGCT	-1.57259	0.0318785
TNFRSF12A	1.21543	0.0460078															VPS36	-1.57367	0.0323792
CELSR1	1.21539	0.0359743															SLC7A7	-1.57386	0.0269391
TSNAXIP1	1.21532	0.0252043															UQCC2	-1.5746	0.0189217
MAPK12	1.2153	0.0464268															ARHGEF3	-1.5766	0.0493339
MCM3AP	1.21526	0.0236695															AASDHPPT	-1.57718	0.0367827
CKAP2	1.2152	0.0369232															CUTA	-1.57772	0.0211125
TCP11	1.21484	0.018172															STX12	-1.57813	0.0254472
HCRTR2	1.21479	0.0474521															PLD3	-1.57827	0.0445066
LOC221814	1.21476	0.0456865															LOC340184	-1.57877	0.0404945
EPHB4	1.21461	0.0306253															ITGAE	-1.57923	0.0424975
LOC440792	1.21452	0.0309237															SIGLEC7	-1.57924	0.020126
PSORS1C1	1.21429	0.0173136															ATRN	-1.57972	0.0161606
DKK4	1.21419	0.0199302															CHD9	-1.58096	0.0161606
MACF1	1.21407	0.0173523															HNMT	-1.58121	0.0175775
PTH2	1.21388	0.030258															TGOLN2	-1.58153	0.0211125
FAM106A	1.21362	0.0326355															MTSS1L	-1.58173	0.0254472
PRKCG	1.21321	0.0498165															TTL	-1.58239	0.0217551
PRR9	1.21295	0.0498937															CUEDC2	-1.58362	0.020126
FLJ42627	1.21284	0.0494644															PPDPF	-1.58391	0.0285002
IGSF3	1.21276	0.0289588															GAR1	-1.58399	0.0220742
COL3A1	1.21254	0.0376317															PHKB	-1.58578	0.0232165
CYP2D6	1.21231	0.04953															FBXL17	-1.58658	0.0187325
LOC283914	1.21206	0.049726															BCAR3	-1.58711	0.0438417
LINC00462	1.21203	0.0276158															GMPS	-1.58712	0.0420316
SLC22A7	1.21144	0.0459554															BTBD1	-1.58723	0.0362825
PODN	1.21141	0.0341622															NACC2	-1.58764	0.0298382
ATF7IP	1.21133	0.0296923															SPG11	-1.58823	0.0276301
LINC01101	1.2113	0.037777															POLR2K	-1.58842	0.0490158
AQP12A	1.21066	0.00884796															ZW10	-1.58893	0.0269099
CASR	1.21057	0.0486677															TAOK3	-1.58918	0.0247352
TSACC	1.21052	0.0255144															RHOBTB1	-1.59064	0.0146
TNRC18	1.21051	0.0397012															CEP192	-1.59081	0.00918577
SULT1C2	1.21049	0.0325579															CTSA	-1.59104	0.0171745
LOC101927814	1.21043	0.0427216															PLXND1	-1.59112	0.0212429
C11orf85	1.21032	0.0363829															SH3YL1	-1.59207	0.0191359
ZNF701	1.21031	0.0146192															HINT2	-1.5923	0.0168244
TENM1	1.21025	0.0477252															VTI1B	-1.59231	0.0453543
NUDT7	1.2102	0.0433601															NUP210	-1.59236	0.0205634
ERV9-1	1.20993	0.0316477															GLB1	-1.59382	0.0271201
NGFR	1.20967	0.0436157															RAP2A	-1.59408	0.0377302
LINC00302	1.20965	0.0351776															TMEM129	-1.59537	0.037465
LOC100287590	1.20956	0.0256387															HN1	-1.59541	0.0132807
DRP2	1.20951	0.0452777															PNPO	-1.59546	0.01553
GP9	1.20939	0.0467542															SMCO4	-1.59593	0.0247352
NDST4	1.20931	0.0136024															ANO5	-1.59606	0.0444584
CD320	1.20928	0.0317014															TBC1D2B	-1.59641	0.0120288
C16orf45	1.20913	0.0165011															QARS	-1.59668	0.0146
NXPH1	1.20877	0.0461894															NOMO2	-1.59676	0.028704
LOC101929622	1.20874	0.0481341															COA3	-1.59768	0.049131
GAST	1.20872	0.0410112															SLC18B1	-1.59863	0.0344783
LGR4	1.20868	0.0318924															ZNF782	-1.59902	0.0200746
DMTN	1.20867	0.0178752															YARS	-1.60162	0.0189217
LOC101928886	1.20844	0.0351411															DCTD	-1.60248	0.0171745
ZNF528	1.20838	0.0257457															EIF5B	-1.60268	0.0438167
SPDEF	1.20799	0.0337682															ZNF443	-1.60429	0.0397841
C11orf80	1.20785	0.0338917															SEC31A	-1.60497	0.0254765
PRR26	1.20759	0.0281867															WDYHV1	-1.60558	0.0157264
DBT	1.2075	0.0229287															TMEM223	-1.60628	0.0173252
HCG9	1.20747	0.0486419															CEP290	-1.60631	0.0285002
WNT8B	1.20736	0.0337097															PAAF1	-1.60647	0.0269391
APOA5	1.20726	0.0406302															MDP1	-1.6076	0.0094015
FBXO43	1.20712	0.0411265															AKT3	-1.60802	0.0397841
CACNA2D1	1.20703	0.026897															NDUFA9	-1.60877	0.0126825
MYADML2	1.20695	0.0329741															LSAMP	-1.60914	0.0347235
C15orf59	1.20691	0.0333629															DLD	-1.60954	0.0433031
NUMBL	1.20661	0.00775323															GOSR2	-1.60977	0.0404945
NEU4	1.20651	0.038763															C11orf45	-1.60995	0.0274477
DUSP16	1.20623	0.0125138															FXYD6	-1.61135	0.0224111
USHBP1	1.20601	0.0284011															ACOT7	-1.61202	0.0273573
SLC43A2	1.20599	0.0496993															TCF7L2	-1.61237	0.0358901
SCGB1D1	1.20533	0.0438562															NUP37	-1.61244	0.0498795
SFTPB	1.20523	0.0228444															GUSB	-1.61279	0.0377112
ANAPC16	1.20485	0.0219802															ATXN10	-1.61344	0.0387547
WSCD1	1.20482	0.0313643															FAM188A	-1.6146	0.0161606
MAPK15	1.20457	0.0404744															HERC2P2	-1.61486	0.0422948
CGREF1	1.20456	0.0431658															SLC12A2	-1.61527	0.0353182
SLC22A3	1.20441	0.049726															SLCO2B1	-1.61686	0.0120288
PAX4	1.2044	0.0376338															MRPL19	-1.6171	0.0497406
C14orf79	1.20428	0.0161101															CABLES1	-1.61728	0.00892832
FUT5	1.20403	0.0233															PDCL	-1.61807	0.0278536
DGCR5	1.20392	0.0469263															ZFAND1	-1.61807	0.0244729
ZNF765	1.20384	0.0275548															MRPL40	-1.61812	0.0497406
NDUFS8	1.20375	0.0364722															ERLIN2	-1.61852	0.0353182
ADRA2C	1.20375	0.0223601															DNAJC10	-1.61866	0.0444803
KLHL24	1.20366	0.0401164															CCNYL1	-1.61875	0.0486962
TCF7	1.20269	0.0479747															ATIC	-1.61877	0.0149386
NLN	1.20261	0.0251914															MBLAC2	-1.61912	0.028045
VEZT	1.20237	0.0422278															NRIP1	-1.6192	0.0452558
C8orf58	1.20208	0.0282503															SLFN11	-1.6199	0.0168244
CRTC1	1.20202	0.0318964															FXN	-1.61992	0.0189016
CMAS	1.20159	0.0121245															DBNDD2	-1.6201	0.0460507
NUDT10	1.20123	0.0497773															RPS27L	-1.62059	0.0328338
COL7A1	1.20121	0.0341622															TRAPPC12	-1.62152	0.0162598
RD3	1.20067	0.0337897															EIF2AK1	-1.62171	0.0249355
TP53AIP1	1.2006	0.0316574															POLR2M	-1.6224	0.0224304
GPSM1	1.20022	0.0426301															PFAS	-1.62292	0.0442881
CES3	1.20004	0.0391123															GOLGA3	-1.62432	0.0216036
ABCA3	1.19995	0.0180965															LPXN	-1.62502	0.0230951
C9orf50	1.19985	0.0178752															BLVRA	-1.62503	0.0441582
KRT74	1.19979	0.0205504															SMYD2	-1.62514	0.0163154
TAF4	1.19974	0.0475732															AKR1A1	-1.62551	0.0207417
MESP2	1.19871	0.0410112															CD302	-1.62571	0.0298311
TMEM254-AS1	1.19827	0.0494775															MAPKAP1	-1.62892	0.0203482
MYOG	1.19822	0.0454854															TMEM106C	-1.63124	0.0166272
SYT9	1.19782	0.0316769															EVI5	-1.63151	0.0318214
PLA2G3	1.19763	0.0383815															GOT2	-1.63189	0.0271201
ZFP42	1.1975	0.0174788															CNPY2	-1.63215	0.0456683
C10orf62	1.19693	0.0329741															LMAN1	-1.63348	0.0379502
KCNK10	1.19689	0.0286614															FOPNL	-1.63394	0.0146
HOXB-AS1	1.19671	0.0317063															CHD1L	-1.63486	0.0146
NEUROG1	1.19585	0.0389057															MOB1B	-1.63488	0.0232022
WDR87	1.19532	0.0422548															COLGALT1	-1.63603	0.0141128
OR1C1	1.19519	0.0462963															PCMT1	-1.63639	0.0163561
POLN	1.19516	0.0389057															ABCE1	-1.63712	0.043807
PSG9	1.19498	0.0376792															MIF4GD	-1.63825	0.015368
CDC5L	1.19491	0.0188917															C12orf4	-1.63844	0.0094015
TXNDC8	1.19484	0.0427216															RPARP-AS1	-1.63864	0.044128
SPG21	1.19473	0.0270209															STARD7	-1.64014	0.020126
FUZ	1.19464	0.0284217															GM2A	-1.6402	0.0271201
GKN1	1.19425	0.0471389															FAM135A	-1.64096	0.0175312
LMNTD2	1.19372	0.0437093															ZNF382	-1.64098	0.0420316
SUN5	1.19368	0.0221455															ACYP2	-1.64201	0.0315425
IGH	1.19285	0.0340596															CEBPA	-1.64209	0.0144373
CHP2	1.19281	0.0498974															KLHL9	-1.64228	0.0315425
LOC100287704	1.1924	0.0305894															ROGDI	-1.64366	0.0162598
ZNF492	1.19209	0.0324768															ERMP1	-1.64378	0.0194291
RPS6KA2-AS1	1.19208	0.0415757															DYRK4	-1.64427	0.0131879
APOBEC3F	1.19201	0.0383087															PAK1IP1	-1.64541	0.0187964
NR2F1-AS1	1.19158	0.0475207															VAT1	-1.64667	0.0332278
C9orf64	1.19111	0.0268565															UBE2G2	-1.6468	0.0341612
GNAZ	1.19098	0.0479022															JADE2	-1.64742	0.0217551
HOTAIR	1.19093	0.0487005															CSRP1	-1.64776	0.0228633
NCAN	1.19019	0.0385182															PRSS21	-1.6478	0.0408635
CRHR1-IT1	1.18972	0.0283711															DHX29	-1.64804	0.0452778
LOC101929488	1.1895	0.0351666															GGA2	-1.64825	0.0292697
ECM2	1.18917	0.0374724															SUMF1	-1.64842	0.0438167
ZNF721	1.189	0.043697															ATRAID	-1.64875	0.0387547
KRTAP5-8	1.18854	0.0438657															AP3M1	-1.64889	0.0237698
PRR35	1.18752	0.0351776															RYR1	-1.64899	0.0144373
FGFR1	1.18737	0.0447154															HPS3	-1.64923	0.0346504
LOC400620	1.18733	0.0299772															HPR	-1.65011	0.0389823
OR10J1	1.18669	0.0476277															IARS	-1.65173	0.0319802
TBC1D28	1.1865	0.0418875															UTP20	-1.65195	0.0254472
FLYWCH2	1.18612	0.0315017															ALDH9A1	-1.65213	0.0243133
AMBP	1.18579	0.0424638															TNFSF12	-1.65216	0.0207548
UPK1A	1.18543	0.0415694															SPTAN1	-1.6531	0.0374609
LOC284240	1.185	0.0482624															TCTN3	-1.65345	0.0281652
FAM187A	1.18492	0.0415512															APIP	-1.654	0.0398146
CACNA2D2	1.1849	0.0275548															DDX19A	-1.65465	0.0476766
ALDH1L1	1.18463	0.0275182															PRRC1	-1.6547	0.0410258
WDPCP	1.18422	0.0263947															AVPI1	-1.65804	0.0341991
TRIM65	1.18407	0.0182256															ESYT1	-1.66001	0.0228898
INMT	1.18383	0.0492661															CCT8	-1.66066	0.0211125
CDK13	1.18317	0.0405906															ECHS1	-1.66088	0.0094015
ABO	1.1831	0.0486419															APOC1	-1.66096	0.048835
CA7	1.18286	0.0261236															HADH	-1.66112	0.015368
WRAP53	1.18279	0.0189406															CD52	-1.66115	0.0271201
FKSG49	1.18273	0.0404125															TPRG1	-1.66149	0.0434374
PALM	1.1824	0.0341622															BBS2	-1.66213	0.0281652
EPO	1.18199	0.045314															SLC35B4	-1.66255	0.0376975
CACNA1S	1.18135	0.0475763															TREM2	-1.66346	0.0239878
GLP1R	1.18092	0.044437															CTSC	-1.66365	0.0203772
PRR11	1.17948	0.0404744															GAA	-1.66419	0.0201251
LOC283177	1.17903	0.0442927															EYS	-1.66485	0.0211125
MB21D1	1.17899	0.0321595															CPVL	-1.66596	0.0254472
PLEKHG4B	1.17878	0.0499064															VAMP8	-1.66633	0.0373323
FBXW12	1.17824	0.0351776															CDC14B	-1.66809	0.0235312
PGF	1.17763	0.0414707															SLC35F6	-1.66911	0.0225033
TAAR5	1.17736	0.0333338															DHRS3	-1.66943	0.0140455
UBQLN4	1.17669	0.0328555															DPYSL2	-1.66984	0.0220742
FAM161B	1.17638	0.0412027															ACAA2	-1.67018	0.0378698
CFAP57	1.17615	0.0398772															PPARG	-1.6702	0.0456123
DLK2	1.17603	0.0414707															KLHDC8B	-1.67363	0.0189885
THY1	1.17571	0.0399551															SDAD1	-1.67559	0.0203772
ZNF358	1.17492	0.0345862															PLBD1	-1.6764	0.0166272
ACTL10	1.17389	0.0410112															NDUFB8	-1.67641	0.0205634
TMEM241	1.1733	0.0245944															POC5	-1.67691	0.0289191
EDAR	1.17292	0.0450233															CMPK1	-1.67986	0.0438417
IL37	1.17268	0.0385447															PIAS2	-1.6809	0.0187325
SLC39A5	1.17238	0.0249268															EOGT	-1.68115	0.0187307
SCIN	1.17181	0.0341622															MRPS18B	-1.6814	0.0198135
ITPKA	1.17141	0.0466899															BCAP29	-1.68144	0.0441582
ALDH4A1	1.17122	0.038763															PELI3	-1.6828	0.0216036
KRTAP1-5	1.17053	0.0486067															GLRX2	-1.68397	0.0230951
MZT2B	1.17003	0.0459173															DOCK10	-1.68646	0.0346504
ACPT	1.16987	0.0295651															LRRC8C	-1.68654	0.0189217
FUT8-AS1	1.1698	0.0482235															SNX2	-1.68794	0.0271102
PPFIA2	1.16967	0.0369459															NFU1	-1.6888	0.0419918
DDX59	1.1695	0.0289588															MYEOV2	-1.68976	0.0176615
LRRC40	1.16938	0.0456491															MLEC	-1.69087	0.0308974
NPR1	1.16811	0.0438986															SCPEP1	-1.69138	0.0232165
PRINS	1.16763	0.0439453															CXXC5	-1.69153	0.0426623
RRP1	1.16739	0.0267181															PPCS	-1.69155	0.0244545
OXER1	1.16726	0.0442271															RPRD2	-1.6917	0.0468629
EMID1	1.16556	0.032371															GOLIM4	-1.69298	0.0094015
SBNO2	1.16134	0.0488567															AMOTL1	-1.69336	0.036377
NXNL1	1.15928	0.0398998															RSU1	-1.69357	0.0163561
WDR27	1.15763	0.0487561															TMEM30A	-1.69483	0.0231484
MYOZ3	1.15623	0.0486419															C5orf22	-1.695	0.0349775
LOC100289333	1.15564	0.0341622															SSBP1	-1.69609	0.0382067
HAP1	1.15273	0.0376338															DAPK1	-1.69661	0.0200746
ADRBK1	1.15236	0.0374204															B3GNT7	-1.69678	0.0271974
RAX2	1.15184	0.0453993															TMEM14C	-1.69708	0.0224111
MYL3	1.14787	0.0473477															AIMP1	-1.69717	0.0373323
CACFD1	1.14634	0.0388184															NDUFA12	-1.6986	0.0161606
KIF22	1.14244	0.0333338															HPGDS	-1.70016	0.0362825
TRIM4	1.13829	0.0495597															ACADM	-1.70018	0.0326012
CYP3A4	1.13695	0.0461982															LINC00998	-1.70024	0.0346365
IFI30	-1.16517	0.0428374															NDUFA8	-1.70074	0.0309297
ATP6V0E1	-1.16808	0.0443588															CAPN3	-1.70081	0.0271201
MBTPS2	-1.2007	0.0439747															CITED2	-1.70213	0.0418918
SUMO4	-1.2013	0.0282774															ITFG1	-1.70284	0.0200746
SERPINA1	-1.20192	0.0257997															CECR1	-1.70309	0.015368
MRPS26	-1.20399	0.0439453															GIMAP2	-1.7054	0.0289191
CHST12	-1.20804	0.041187															CLIP4	-1.70557	0.0477506
TMSB4X	-1.21237	0.00727595															APOC2	-1.70617	0.0427437
PSAP	-1.21409	0.0151599															HECTD3	-1.70646	0.0153838
ZNF354C	-1.21421	0.0276212															MAF	-1.70724	0.0228898
GNA11	-1.21861	0.0366867															DIMT1	-1.70771	0.0367827
ABR	-1.22438	0.0467442															SPIN2B	-1.70784	0.0218076
SLC25A1	-1.22536	0.0146496															RPAP3	-1.70817	0.0468629
PDK2	-1.22645	0.0266924															SMYD4	-1.70818	0.0138815
MORF4L1	-1.23249	0.0389057															SNX19	-1.70835	0.0428406
TYROBP	-1.23819	0.0320138															HLA-DOA	-1.70877	0.0237698
TMSB10	-1.23897	0.0479747															FBXL4	-1.70944	0.0223183
L3MBTL2	-1.23937	0.0398037															CSTF3	-1.7098	0.0246435
RPS10	-1.24158	0.0346648															KCNA3	-1.71049	0.043807
CTSB	-1.24173	0.0398482															NARS	-1.7109	0.0124403
MRPL17	-1.24219	0.0394099															ACAT1	-1.711	0.0303504
HNRNPD	-1.24507	0.0286003															MRPS35	-1.71123	0.0094015
SIVA1	-1.24512	0.0334947															ITGAL	-1.71149	0.0121135
DHPS	-1.24666	0.0376302															CXADR	-1.71216	0.0179565
SCAMP3	-1.25101	0.0398772															TOMM70A	-1.71253	0.0174675
GPBP1L1	-1.25144	0.0448894															MDFIC	-1.71379	0.0409505
SNRPC	-1.25248	0.0413425															EPB41L1	-1.71458	0.0174982
NAT9	-1.25311	0.0362192															FAM98A	-1.71641	0.0236731
EIF4A2	-1.25711	0.0446036															RPE	-1.71735	0.0375915
EMC4	-1.25873	0.0390865															THADA	-1.71839	0.031606
CAP1	-1.26018	0.0397764															SERPING1	-1.71868	0.0349775
DUS1L	-1.26087	0.0481086															FAM96A	-1.7192	0.0168244
LAPTM5	-1.26306	0.0121867															ANKMY2	-1.72015	0.0362965
AGAP11	-1.2638	0.048379															CTR9	-1.72041	0.0403913
DNAJC17	-1.26613	0.0494644															HLA-DMA	-1.72088	0.0156799
SLC50A1	-1.26692	0.0411628															CREB3L2	-1.72088	0.0162598
SARAF	-1.26949	0.0310509															FBP1	-1.72134	0.028045
MAPKAPK5-AS1	-1.27016	0.049726															ZNF542P	-1.72161	0.0254472
DCBLD1	-1.27338	0.0333188															CRTAP	-1.72184	0.020126
NCAPD3	-1.27379	0.030258															PLA2G16	-1.72372	0.0274736
KIAA0196	-1.27479	0.0420812															C1orf162	-1.72464	0.0162598
RXRB	-1.27509	0.0270402															WDR4	-1.72469	0.044128
TRADD	-1.27583	0.0438128															PLEKHH1	-1.7248	0.0486437
CBY1	-1.2759	0.0230914															LYPLAL1	-1.72514	0.0166272
SRM	-1.27981	0.0450501															GIMAP1	-1.72516	0.0239952
AIFM3	-1.27986	0.0426301															UHRF1BP1	-1.72542	0.0421334
RPTOR	-1.28132	0.0419385															CCDC50	-1.72633	0.024091
TRUB2	-1.28169	0.0171646															PECAM1	-1.72761	0.00918577
DBR1	-1.28242	0.0470904															FAM208A	-1.72806	0.0254472
EHD4	-1.2845	0.0378476															IARS2	-1.72869	0.0420316
RPS25	-1.28527	0.0303208															MGAT5	-1.72919	0.0191359
GCC2	-1.28529	0.0278273															FAM92A1	-1.73069	0.0410258
GALNS	-1.28613	0.038763															SNTB1	-1.73263	0.0179565
MRPS34	-1.28707	0.00477614															ARV1	-1.73368	0.0161606
TMEM134	-1.28711	0.0477252															APOE	-1.73473	0.0269391
RBFA	-1.28726	0.0467542															TBCK	-1.7349	0.0187476
ASAH1	-1.28743	0.0211258															TRPC6	-1.73569	0.0203338
LOXL3	-1.28798	0.0309237															NDUFS7	-1.73619	0.0094015
CUX1	-1.2897	0.0366867															ANAPC7	-1.73623	0.0151488
RPS24	-1.29055	0.0210295															IDE	-1.73668	0.0120288
RPL21	-1.2914	0.0345198															ST7	-1.73722	0.0411494
RFNG	-1.29216	0.0339576															PCED1B	-1.73965	0.0109122
PIGS	-1.29218	0.0392086															SLC25A11	-1.74015	0.0192712
DOCK2	-1.29572	0.048851															AAK1	-1.74016	0.0254472
SHARPIN	-1.29747	0.0198614															SOAT1	-1.74122	0.0428874
RPL32	-1.2982	0.0461894															CDCA7L	-1.7415	0.0176615
EML4	-1.29925	0.0317553															BMS1P5	-1.74262	0.0236731
UBR5	-1.29989	0.0180334															RAD1	-1.74291	0.0417491
BCAR1	-1.30081	0.0404744															GRHPR	-1.74388	0.0144373
MOGS	-1.30082	0.0460162															ATP1B1	-1.74538	0.0388867
TECPR1	-1.30169	0.0284217															MDH1	-1.74666	0.0178774
ERP27	-1.30183	0.0391817															PEX19	-1.74704	0.0249101
PSMB7	-1.30184	0.0452002															DROSHA	-1.74793	0.021657
CCDC106	-1.30225	0.0184141															CCDC91	-1.74867	0.0460867
ISCU	-1.30298	0.0295255															SPRED1	-1.7496	0.0392328
ZNF320	-1.30351	0.0475207															LNPEP	-1.7497	0.0161606
NEDD8	-1.30365	0.0486272															TULP4	-1.75402	0.0235833
MRPS9	-1.30382	0.0374043															CYP27A1	-1.75441	0.0162598
NACA2	-1.30518	0.0252424															ZBTB4	-1.7548	0.036803
IMP3	-1.30524	0.0304584															MOCS2	-1.7555	0.0418918
RPL4	-1.30612	0.0412176															RASSF4	-1.75724	0.0291479
ARSD	-1.3064	0.035447															MSRB2	-1.75875	0.0176615
GTF3C4	-1.30652	0.0375118															METTL5	-1.75879	0.0423246
ASGR1	-1.30682	0.0191573															CETN3	-1.75962	0.0230951
LOC100652768	-1.30701	0.0321978															LIPA	-1.76118	0.0356946
ANXA7	-1.30709	0.0303823															G6PC3	-1.76221	0.0216036
ABHD12	-1.30715	0.0497093															HLTF	-1.76369	0.020126
COQ4	-1.30959	0.0174562															NADK2	-1.76415	0.0428874
MIPEP	-1.30965	0.0312317															HOXB6	-1.76433	0.0094015
HNRNPUL2	-1.31012	0.0478437															PRAM1	-1.76475	0.0120288
RPL24	-1.31049	0.026993															TCEAL8	-1.76481	0.0428874
RPS29	-1.31089	0.0475597															OSBPL1A	-1.76845	0.0120288
HLA-DRA	-1.31153	0.0341622															MPZL2	-1.77203	0.0376975
LAMTOR1	-1.31157	0.0385591															MGST3	-1.77302	0.0397841
CADM1	-1.31175	0.0471389															SKP2	-1.77387	0.0281652
CD99L2	-1.31188	0.0297525															ACO1	-1.77536	0.0271201
ANO6	-1.31205	0.0481831															MAP4	-1.77596	0.0434374
KDM1A	-1.31408	0.0323788															PCK2	-1.77634	0.0162598
TACC1	-1.31621	0.0493728															SETD7	-1.77681	0.0228633
DHCR24	-1.31681	0.0378364															FFAR4	-1.77806	0.0094015
FAN1	-1.31734	0.0363829															DNASE2B	-1.77827	0.0273786
WDR92	-1.31786	0.0286614															PRDX4	-1.77829	0.0434374
CIRBP	-1.3184	0.0246286															ZHX1	-1.77997	0.0203772
ABCC10	-1.31892	0.0435113															MMD	-1.78073	0.0428874
PC	-1.3204	0.0251985															39692	-1.78226	0.035783
CHST14	-1.32048	0.0449012															CD4	-1.78318	0.00570631
CD37	-1.32135	0.0468203															GPNMB	-1.78403	0.0323928
HCST	-1.32156	0.0205504															GTF2H2B	-1.78479	0.0367827
LOC400590	-1.32176	0.0354592															SLC46A3	-1.78495	0.0347235
PRRC2B	-1.32215	0.0177034															SLC31A1	-1.78519	0.0120288
ITPA	-1.32247	0.0363829															MARVELD1	-1.78607	0.015368
ACAD9	-1.32249	0.0232662															HLA-DMB	-1.79208	0.0110079
PARP11	-1.32267	0.033102															PPP1CC	-1.79258	0.0189017
EML5	-1.32319	0.0236375															GANAB	-1.79584	0.0162598
TPP1	-1.32333	0.0471917															LRP1	-1.79728	0.0094015
MAPRE2	-1.3236	0.0355593															NDUFB5	-1.79857	0.0203482
LIN52	-1.32372	0.0496993															ALG9	-1.80002	0.0207417
RPS7	-1.32668	0.0367915															DCAF13	-1.80234	0.0195901
COX7A2	-1.3277	0.0207602															KIAA1598	-1.8039	0.0203338
RPL31	-1.32772	0.049726															KAL1	-1.80432	0.0282993
EIF4H	-1.32782	0.0287328															CRYBG3	-1.80538	0.0356946
ATXN2	-1.3284	0.0488402															MINA	-1.80645	0.0254472
TSKU	-1.32901	0.0178967															SLC25A30	-1.80873	0.0146
PCGF1	-1.32923	0.0355353															UROD	-1.81102	0.0157137
PTTG1IP	-1.33022	0.0303227															FIG4	-1.81175	0.0403898
UROS	-1.33122	0.0313682															SAMHD1	-1.81248	0.00918577
FKBP1A	-1.3315	0.0173523															BET1	-1.81453	0.0124403
POMP	-1.33163	0.020924															IDH1	-1.81573	0.0228633
ZNF19	-1.33176	0.0189393															ZNF503	-1.81584	0.0289191
PRPF31	-1.33352	0.0314688															HMGN3	-1.81608	0.0461759
NELFB	-1.33455	0.049726															CIITA	-1.81654	0.0216095
SCNM1	-1.33458	0.0270209															LINC01278	-1.81699	0.0151488
APEH	-1.33467	0.0342003															FMNL2	-1.81977	0.024091
PTCD1	-1.33525	0.0125569															ABCC3	-1.82172	0.0187476
CCNY	-1.33528	0.0289588															TMEM230	-1.82297	0.0257241
NUPL2	-1.33533	0.0240007															PLA2G15	-1.82631	0.0161606
RPS27A	-1.3357	0.0399722															KCNA2	-1.82631	0.0174405
LRRC75A-AS1	-1.33628	0.012626															ZNHIT6	-1.82887	0.0216036
UBE2NL	-1.3379	0.0192379															NUDT19	-1.83079	0.0213352
PREP	-1.33793	0.00860534															GLOD4	-1.8311	0.0281652
H2AFZ	-1.33929	0.019156															DDHD1	-1.83121	0.0157137
SSR1	-1.34	0.0393705															TMEM128	-1.83248	0.0273295
MRPS11	-1.34022	0.049469															GPRIN3	-1.83495	0.0168244
SLC45A3	-1.34032	0.0494289															KLHL42	-1.8391	0.0438417
GSPT1	-1.34074	0.0418544															FGD5	-1.83927	0.0271201
QRICH1	-1.34128	0.0446036															LGALS3BP	-1.84026	0.0414909
SPR	-1.34162	0.0343026															AIG1	-1.8404	0.0203871
RTN4IP1	-1.34205	0.00902538															PTGR2	-1.84207	0.0417392
ICT1	-1.34246	0.0191573															KCNAB1	-1.84366	0.0176615
PTPRA	-1.34296	0.0452002															MTHFD1	-1.84443	0.0310409
RTN3	-1.34318	0.0418347															KLHL29	-1.84529	0.0156333
TMEM242	-1.34321	0.0129826															PTPRM	-1.84635	0.0157137
LARP4B	-1.34325	0.04953															C8B	-1.84638	0.028221
SPNS1	-1.34334	0.0401332															A2M	-1.84705	0.0221138
CCNC	-1.34335	0.0211822															INTS7	-1.84909	0.0423246
C16orf58	-1.3444	0.0129986															TIMP2	-1.85121	0.0094015
ATP5D	-1.34544	0.0381748															CRYZ	-1.85151	0.0474423
RAB12	-1.34572	0.0458594															IKBKAP	-1.85268	0.0120288
PTP4A1	-1.34638	0.0496993															SLC29A3	-1.85346	0.0140455
PGPEP1	-1.34794	0.00755265															PROS1	-1.85448	0.0338586
TOM1L2	-1.3487	0.0440802															CTNND1	-1.85482	0.0224111
PRDX6	-1.34903	0.0443748															ATPAF1	-1.85507	0.0157264
MPND	-1.34908	0.024613															C1QA	-1.85645	0.0203217
ERAL1	-1.34927	0.0376302															DTX4	-1.85735	0.0271201
GNPTG	-1.34973	0.0227252															RNF135	-1.85787	0.0367578
PIP4K2C	-1.35006	0.0241895															PBX3	-1.85826	0.0254472
RABGAP1	-1.35115	0.0477252															NT5DC1	-1.85928	0.0472771
PSMD7	-1.35141	0.0329485															CTSO	-1.86011	0.0161606
LOC100506603	-1.35147	0.0378371															BLNK	-1.86605	0.0109122
SLC12A7	-1.35181	0.0477085															C1QB	-1.86629	0.0276301
LAS1L	-1.35185	0.00599048															HEXA	-1.8669	0.015368
TAX1BP1	-1.35188	0.021134															UFL1	-1.86724	0.0249101
MAT2A	-1.35195	0.038109															PSPH	-1.86762	0.028843
NMRAL1	-1.35259	0.0142124															MRPL3	-1.86913	0.0362825
MRPL11	-1.35276	0.0477252															ALDH2	-1.87377	0.0262719
NAGK	-1.35285	0.0303775															DYX1C1	-1.87416	0.0120867
SDHAF1	-1.35295	0.0200181															DENND4C	-1.87623	0.04723
C10orf11	-1.35355	0.0165267															SUMF2	-1.87686	0.0120288
CACUL1	-1.35442	0.0428441															RMDN1	-1.8792	0.0259682
EMILIN2	-1.35452	0.0404953															FAHD2A	-1.88109	0.0141128
WASF2	-1.35468	0.0407536															SCP2	-1.8824	0.015368
STMN1	-1.35499	0.00779386															ZYG11B	-1.88396	0.0189217
POT1	-1.35518	0.0321006															BAG4	-1.88598	0.0254472
IFRD2	-1.35531	0.0138101															SLC38A6	-1.88703	0.0365692
GHITM	-1.35667	0.0447154															ARMC1	-1.89125	0.0162598
SEC13	-1.35756	0.0211258															SCCPDH	-1.9022	0.0257345
NACA	-1.35786	0.0246289															GLCE	-1.90389	0.0120288
FAM156A	-1.35803	0.0211118															LOC100505549	-1.90432	0.0248516
ZRSR2	-1.35806	0.0354673															MACC1	-1.90794	0.0390625
NCL	-1.35817	0.0366474															BMPR2	-1.90815	0.0169288
HK3	-1.35824	0.0291439															BHLHE41	-1.90945	0.0383563
RPL7	-1.35849	0.0351141															RBMS2	-1.914	0.00527354
URB2	-1.35857	0.0266924															NAA40	-1.91491	0.0117835
XRCC5	-1.35864	0.019156															FTO	-1.91536	0.0404945
MANBA	-1.35888	0.0138252															ABHD10	-1.91817	0.0346365
B3GALNT1	-1.35947	0.0290016															SCARB2	-1.91837	0.0231206
TRIM32	-1.36017	0.0495951															LTA4H	-1.91977	0.0094015
PMS2P3	-1.36033	0.0139358															LDHB	-1.92091	0.0352741
PSMD8	-1.3618	0.0284011															GGTA1P	-1.92514	0.0157264
PMS2L2	-1.36203	0.0112613															ARMC10	-1.92571	0.0271974
OLR1	-1.36213	0.0249553															PPM1K	-1.92842	0.0146
GNAS	-1.36216	0.00892604															BACE1	-1.92982	0.00918577
CD46	-1.36237	0.0391721															RHOU	-1.93385	0.0243133
AASDH	-1.36269	0.0307674															VMO1	-1.93733	0.0109122
TRIM8	-1.36343	0.0271549															NHLRC3	-1.94355	0.016124
RPS20	-1.36458	0.0178752															DAB2	-1.94364	0.0317186
MRPL23	-1.36466	0.0446036															DCSTAMP	-1.94465	0.0269015
ARG2	-1.36507	0.0472335															ZNF573	-1.94705	0.0254472
LGALS3	-1.36524	0.0307055															C2orf74	-1.95309	0.0254472
NDUFB10	-1.36599	0.0294019															ZNF823	-1.95727	0.0278536
OSGEP	-1.36615	0.0345762															OXR1	-1.95837	0.0274492
CRCP	-1.36625	0.0303775															ASB13	-1.96124	0.0094015
FAM178A	-1.36764	0.038027															VPS45	-1.96314	0.015368
EIF3K	-1.36774	0.0248807															GRIN2D	-1.965	0.0109122
GPSM2	-1.36783	0.0388689															HIBADH	-1.96696	0.0228898
DIRC2	-1.36786	0.0412445															ADCK2	-1.96821	0.00918577
RPS4X	-1.36797	0.0257835															VSIG4	-1.96852	0.0242259
RPL27A	-1.3683	0.0279422															TMEM144	-1.97226	0.0203772
RPL3	-1.36859	0.041128															PPIL3	-1.97271	0.0187476
EIF3C	-1.36871	0.0331207															CISD2	-1.97668	0.0162598
DCPS	-1.36875	0.0323842															PIGK	-1.979	0.028045
RPS13	-1.36881	0.0189406															SIDT2	-1.97957	0.0247352
OSGEPL1	-1.36938	0.0128922															ABCG1	-1.97989	0.023147
BABAM1	-1.36946	0.0406467															TCEAL4	-1.98648	0.0379502
ILVBL	-1.36948	0.0482866															MSR1	-1.98688	0.046843
SYS1	-1.36971	0.0498795															AAMDC	-1.98944	0.0094015
HSD17B10	-1.37009	0.0244583															SMIM15	-1.99548	0.0162598
TAF1A	-1.37103	0.0486419															PRKACB	-1.99918	0.0161606
TAF6	-1.37117	0.0471389															USP33	-2.00057	0.0189017
CTSF	-1.37127	0.00857352															RPA1	-2.00144	0.0120288
LMBRD1	-1.37136	0.0313558															EPAS1	-2.00365	0.0318785
SARS	-1.37177	0.0356111															NCEH1	-2.00785	0.0300786
RNF220	-1.37208	0.0404868															MINK1	-2.0082	0.0206204
37865	-1.37232	0.0245763															SIGLEC1	-2.01012	0.0203638
YWHAE	-1.37291	0.0168684															TNFSF13	-2.02567	0.0151488
XRCC6	-1.37367	0.0488967															SIK2	-2.02689	0.0168244
BPNT1	-1.37448	0.0351666															TMEM14A	-2.02707	0.0189217
C16orf91	-1.37464	0.0255914															MLPH	-2.02928	0.0221138
APEX1	-1.37517	0.0415146															CD36	-2.03236	0.036803
MCCC1	-1.37558	0.0413128															NUPR1	-2.03828	0.0217239
FKBP3	-1.37588	0.0252043															STK39	-2.04247	0.036377
SCARB1	-1.37596	0.00908183															TMEM19	-2.05432	0.0203871
RPL35A	-1.37604	0.0471389															ACVRL1	-2.05476	0.0102209
LAPTM4A	-1.37615	0.0122043															ALDH3A2	-2.05648	0.0197611
ZNHIT1	-1.37677	0.0329721															40787	-2.05678	0.029038
FAM192A	-1.37717	0.0289588															TCEB3-AS1	-2.06594	0.0110079
MAP3K12	-1.37792	0.0222957															ADTRP	-2.06961	0.0448044
GATB	-1.3783	0.0286614															PHYH	-2.07246	0.0368627
CALM2	-1.37853	0.0174164															MAN2B2	-2.07427	0.00047748
NAGPA	-1.37861	0.0291195															36951	-2.08284	0.0121135
RPL12	-1.37888	0.0282503															ITIH5	-2.10915	0.027917
ATP5F1	-1.37922	0.0490011															HP	-2.1248	0.0357929
KRTCAP2	-1.37928	0.0343764															FRMD4A	-2.15281	0.0132824
RPL23	-1.37982	0.0337682															PEBP1	-2.16208	0.0189017
SORBS3	-1.37983	0.0126324															PNPLA3	-2.16623	0.0161606
VPS37C	-1.3803	0.0414707															FABP4	-2.17556	0.0419915
CSDE1	-1.38035	0.014021															DNAJC5B	-2.17609	0.0120288
COX6A1	-1.38043	0.0261236															VWA8	-2.18224	0.0376453
S100A4	-1.38045	0.0257245															TCEA3	-2.18526	0.0117665
GLB1L	-1.38062	0.0343026															LOC100653086	-2.19515	0.0244545
RHOBTB2	-1.3807	0.0491829															AMIGO2	-2.1961	0.0418918
MRPS5	-1.38123	0.0459173															ALDH1A1	-2.21054	0.0201251
IDH3A	-1.38131	0.0477892															SAMM50	-2.21545	0.0171745
TMX2-CTNND1	-1.38171	0.0411883															LIMA1	-2.2173	0.0213352
PCED1A	-1.38173	0.031845															CBX5	-2.24899	0.0198662
MYL5	-1.38218	0.0122203															LY86	-2.24967	0.0120288
DDRGK1	-1.38219	0.0452722															AXL	-2.25728	0.0094015
SND1	-1.38231	0.0174437															MARCO	-2.26529	0.0174982
RAPGEF3	-1.38294	0.0362319															SUCLG2	-2.26794	0.0124875
HSD17B8	-1.38298	0.0198614															RMDN3	-2.26988	0.0121135
ZNF280C	-1.3845	0.0392946															COLEC12	-2.2855	0.0273573
DTX2P1-UPK3BP1-PMS2P11	-1.38489	0.00813561															MBNL3	-2.28606	0.0094015
RIMBP3	-1.38506	0.0355593															TRIM14	-2.29327	0.0094015
PAM16	-1.38618	0.0457603															GCHFR	-2.31313	0.0161606
NUP214	-1.3862	0.0471389															RTN1	-2.31818	0.0146
XPO4	-1.38637	0.0208791															FAM3B	-2.3287	0.0151488
ARL6IP5	-1.38789	0.0399551															ITGB5	-2.34205	0.0283397
PLD1	-1.38818	0.0153981															PAQR5	-2.34368	0.0420316
NUDC	-1.38973	0.0184463															ATP6V0D2	-2.35647	0.0185979
SUMO3	-1.3908	0.0256382															ZMAT3	-2.3608	0.0162598
SKIV2L2	-1.3913	0.0185511															FUCA1	-2.38532	0.00892832
NDUFS2	-1.39185	0.0389057															HDDC2	-2.39964	0.0208714
FBXO42	-1.39196	0.0403143															CES1	-2.46143	0.0230484
MRPS2	-1.39226	0.0347989															SPARC	-2.47195	0.0189217
NFYC	-1.39229	0.0485453															TBC1D4	-2.48169	0.0128437
COMMD1	-1.39278	0.0392086															EPB41L4A	-2.53424	0.0120288
NDUFB6	-1.39299	0.0282503															KCNMA1	-2.65452	0.0109122
POLR1A	-1.39331	0.0439124															SCD	-2.67869	0.0236731
SLC46A2	-1.39341	0.0106981															FN1	-2.75831	0.0110079
IDNK	-1.39356	0.032414															PPIC	-2.75976	0.0257852
SLC35B1	-1.39373	0.0449															CPE	-2.78876	0.0094015
RPS23	-1.39379	0.0349398															SLC47A1	-2.86454	0.0110114
SLC39A1	-1.39411	0.0355387															ARHGEF28	-3.09488	0.0109122
HLA-DPB1	-1.39432	0.0340596
COX6B1	-1.39446	0.010898
NEFH	-1.39465	0.0128691
ZC3H6	-1.39524	0.0458675
ZNF264	-1.3968	0.0273091
GLIPR1	-1.39706	0.0406489
C20orf27	-1.39724	0.0226399
SPIRE2	-1.39737	0.00888374
SS18L2	-1.39744	0.0136786
CSE1L	-1.3984	0.0281124
MAGOH2	-1.39926	0.0275861
TMBIM1	-1.39978	0.0415941
ADCK3	-1.3999	0.00577438
YWHAB	-1.40001	0.00789114
HARS2	-1.4001	0.0360922
LIMK1	-1.40047	0.00860883
MRPS18C	-1.40081	0.049962
LSM14A	-1.40087	0.0146257
LINC00667	-1.40178	0.0493533
RASSF1	-1.402	0.049962
OCRL	-1.40215	0.0336384
TACO1	-1.40221	0.0121059
ARPC1B	-1.40305	0.0141034
SELT	-1.40344	0.0197118
ARHGAP31	-1.40372	0.0369642
VPS8	-1.40525	0.049469
HNRNPR	-1.40597	0.0205034
PDIA3	-1.40628	0.0355593
NDUFS6	-1.4064	0.0248781
UQCRC2	-1.40647	0.0307824
MOSPD2	-1.40757	0.0187781
SRSF7	-1.40759	0.0374724
SNRPG	-1.4077	0.0392086
HNRNPA1	-1.4078	0.0252616
ENY2	-1.40798	0.0181398
SSU72	-1.4088	0.00516299
ARHGAP17	-1.40889	0.0219788
UBXN11	-1.40959	0.0207341
MPC2	-1.40976	0.00531431
BTF3	-1.40989	0.0270209
DUSP23	-1.40995	0.0397764
SRRD	-1.41031	0.0457991
RAB8A	-1.41052	0.033292
RPS26	-1.41064	0.0300786
ACAA1	-1.41075	0.0208791
MED24	-1.4116	0.0379254
MIEF1	-1.41162	0.0411883
PELP1	-1.41196	0.00755265
MMADHC	-1.41206	0.0492661
HYAL2	-1.41218	0.0205504
LOC101928896	-1.4124	0.016806
ECH1	-1.41259	0.038763
ARL2	-1.41291	0.0281332
LAMP2	-1.41292	0.0438986
POLR2G	-1.41408	0.0343265
TRIP6	-1.41432	0.0259219
ERCC3	-1.41439	0.0363829
LAIR2	-1.41463	0.0403397
TSNAX	-1.41542	0.0477252
EHMT2	-1.41552	0.00868359
BRD3	-1.41555	0.0290445
LSM1	-1.41599	0.0350147
SUGT1P3	-1.41659	0.0307674
RPP21	-1.41765	0.0272902
CTBP1	-1.41784	0.024443
TGFBI	-1.41809	0.0458303
NCBP1	-1.41865	0.0393705
L3HYPDH	-1.41902	0.00829427
RPL7A	-1.41968	0.0467291
EIF4E2	-1.41996	0.0335021
ZCCHC24	-1.42016	0.0336384
SAP18	-1.42058	0.0274238
ABCD4	-1.42088	0.0163189
DHRS1	-1.42152	0.0286614
GPATCH1	-1.42164	0.0205808
RPL17	-1.42229	0.0220673
UQCRB	-1.42239	0.0345018
PTBP3	-1.42245	0.0139498
C12orf49	-1.42254	0.0237249
ARL6IP1	-1.42281	0.038109
NDUFA2	-1.4229	0.0496752
RPL27	-1.42294	0.0169431
PRPF8	-1.42375	0.0218726
37500	-1.42379	0.0336384
MAP3K1	-1.42417	0.0152959
CANX	-1.42432	0.0307824
SLC48A1	-1.42514	0.0195321
S100A6	-1.42685	0.0346648
COG1	-1.42694	0.04713
BROX	-1.42786	0.0464797
SERPINB6	-1.42877	0.0200364
ZNF383	-1.42883	0.0408633
EIF3D	-1.42938	0.0090179
PHF3	-1.42946	0.0251951
ANXA2P1	-1.43102	0.0195517
TECR	-1.43102	0.0215398
LOC90784	-1.43132	0.0224952
MRPL33	-1.43139	0.0169825
TKT	-1.43173	0.0146196
CLYBL	-1.43237	0.0204397
ABHD2	-1.4327	0.0299772
YBX1	-1.43292	0.0456491
TBCA	-1.43301	0.0252043
FAH	-1.43322	0.0460162
GID4	-1.43393	0.017227
VAMP3	-1.43403	0.0480115
TBP	-1.43446	0.027106
APH1B	-1.43468	0.0234679
CHERP	-1.43566	0.0374724
TPK1	-1.43578	0.0361825
ORAI3	-1.43591	0.0118348
QTRTD1	-1.43596	0.0133412
KIAA2013	-1.43609	0.0135412
KDELR1	-1.43619	0.0188917
NIPA2	-1.43643	0.0305894
ZNF439	-1.43647	0.00880117
RPL10A	-1.43661	0.0374724
CNDP2	-1.43721	0.0438562
MEA1	-1.43786	0.0409573
RPS3A	-1.4389	0.0481086
SEC11C	-1.43934	0.038828
C14orf166	-1.43938	0.043811
FAM69A	-1.43943	0.0213318
TXNDC17	-1.44029	0.0323842
ZFR	-1.44034	0.0415574
MAZ	-1.44117	0.0217908
HDLBP	-1.44149	0.0196957
GPR89A	-1.44298	0.0400126
PIGT	-1.44371	0.0164021
COMMD7	-1.44432	0.0292839
OTOA	-1.44463	0.0173136
COL8A2	-1.44561	0.0486419
ZMYM1	-1.44651	0.0315503
SEPN1	-1.44689	0.0444036
SERTAD2	-1.44696	0.0437093
C7orf55	-1.44727	0.0146192
DENND2D	-1.44769	0.021263
BLOC1S2	-1.44779	0.0341904
TOMM7	-1.44875	0.0296923
ALKBH8	-1.44959	0.0321595
RPS21	-1.44986	0.022638
CPNE2	-1.44996	0.0236225
MDH2	-1.45029	0.0393925
HSPA9	-1.45106	0.0211258
MRPL10	-1.45151	0.0175602
ERH	-1.45151	0.0146196
RPL36A	-1.45156	0.0315017
ZNF385A	-1.45165	0.0180334
PPM1M	-1.45239	0.0126099
BBX	-1.45242	0.0442606
PIK3R2	-1.45271	0.0470787
WDR77	-1.45295	0.0043564
GLTSCR2	-1.45329	0.0387542
RTCB	-1.45371	0.0318924
ZMYM4	-1.45407	0.0338736
BCAP31	-1.45429	0.0351776
ALKBH3	-1.45437	0.0159718
NHP2L1	-1.45457	0.0475033
SASH3	-1.45547	0.022186
TEX2	-1.45576	0.0438986
TMED7	-1.45576	0.038828
GNB4	-1.45595	0.0143852
RBM18	-1.45651	0.0282503
SRSF9	-1.45691	0.0090179
RGS12	-1.45725	0.017227
EDEM2	-1.45762	0.0286614
CSNK1G1	-1.45768	0.0460078
NCSTN	-1.45807	0.0165267
FARSB	-1.45818	0.0252346
COX8A	-1.4595	0.0172887
GLTP	-1.45955	0.0251881
ATXN7L3B	-1.4603	0.0121867
PIGV	-1.461	0.0146196
AMACR	-1.46183	0.0226717
MAPKAPK3	-1.46187	0.032371
LETMD1	-1.46219	0.0219833
TARBP1	-1.46221	0.0184141
ZNF585A	-1.46253	0.0464777
BSG	-1.46289	0.0245451
RNFT2	-1.46298	0.0477252
LZIC	-1.46316	0.0331176
BRI3BP	-1.46317	0.0256382
TMEM220	-1.46419	0.0373676
ZNF706	-1.46438	0.0467436
ANKFY1	-1.46447	0.0153981
RPL26L1	-1.46471	0.0115271
ZNF680	-1.46482	0.0121245
NAA25	-1.46512	0.0321153
CLMN	-1.46537	0.0296862
SRP19	-1.46559	0.0104408
ATP5I	-1.4661	0.00773271
ZFY	-1.46647	0.0327084
NOP58	-1.46732	0.0432967
TSR2	-1.46753	0.0321113
MRPL14	-1.46786	0.00823195
GMPR	-1.46797	0.0363461
TXNDC12	-1.46826	0.0100673
NEIL2	-1.46832	0.0299772
37316	-1.4688	0.0141971
TMEM150A	-1.46966	0.0268624
RPS18	-1.46986	0.0249986
FNTA	-1.47037	0.0388034
STX8	-1.47063	0.0307824
EXOSC1	-1.47081	0.0369232
EEF1G	-1.47091	0.0303085
SPHK2	-1.4715	0.011184
NUP93	-1.47192	0.0322733
ELAVL1	-1.47192	0.044394
SPTLC1	-1.47203	0.0216468
HMGCL	-1.47233	0.0124576
PSME2	-1.47257	0.0379254
API5	-1.47288	0.032414
CBWD5	-1.47303	0.0252616
HLA-DPA1	-1.47324	0.01239
FCGRT	-1.47331	0.012972
TAF1B	-1.47333	0.0490772
PTPLB	-1.47339	0.0422425
PKD2L1	-1.47356	0.0263903
ALK	-1.47362	0.0253399
MYO5A	-1.47408	0.0479809
FAM114A2	-1.47419	0.0249986
EED	-1.47437	0.0315017
STX18	-1.47526	0.018172
GRN	-1.47564	0.0168684
UBE4B	-1.47583	0.0204909
ST5	-1.47604	0.0252043
ANKRD27	-1.47608	0.0451856
PLXDC2	-1.47664	0.0332027
PDXDC1	-1.47727	0.0331207
PKN2	-1.47746	0.049469
GLRX	-1.47792	0.00993893
RPL22	-1.4783	0.0287704
LOC100506585	-1.47867	0.0173997
SDHB	-1.47875	0.0479747
NSDHL	-1.47928	0.0316447
SMIM7	-1.47964	0.0154027
HIGD1A	-1.47977	0.0203345
NOL7	-1.47994	0.022485
PSMD1	-1.48058	0.0233916
SS18L1	-1.48067	0.0350147
PET100	-1.48089	0.0114491
ATP6V1A	-1.48092	0.00529737
TIMM8B	-1.48173	0.0386865
UPF3B	-1.48215	0.0260963
MLX	-1.48242	0.0204909
EIF4EBP1	-1.48282	0.005175
PPIH	-1.48319	0.00937503
TMEM87B	-1.48346	0.0481086
ARHGAP1	-1.48361	0.005175
RPS6KC1	-1.48481	0.0307789
OSBP	-1.48481	0.0115418
MSANTD4	-1.48573	0.0471917
ZNF700	-1.48586	0.0442927
PPIA	-1.48634	0.0157398
AKAP9	-1.48662	0.0137571
CDK10	-1.48678	0.0376302
AHCY	-1.48691	0.00245714
LHPP	-1.48722	0.0193694
CTSD	-1.48729	0.0346648
ZNF544	-1.48742	0.0431838
CKS1B	-1.48793	0.0249633
TAF5L	-1.4887	0.00701011
SAE1	-1.48899	0.0305894
BST1	-1.489	0.00404772
GRSF1	-1.48949	0.0499064
DUT	-1.48972	0.0330367
PRPF19	-1.49	0.0333629
RIOK1	-1.49005	0.0404744
CCT7	-1.49011	0.0243488
ADAT2	-1.49013	0.0057668
FAM20C	-1.49018	0.01192
PRPSAP1	-1.49023	0.0452867
TUFM	-1.49029	0.00895434
SERBP1	-1.49037	0.0309237
HMOX1	-1.49062	0.0112613
MRPL34	-1.49142	0.00884796
C6orf48	-1.49198	0.0429351
RNF113A	-1.49267	0.0205504
COPG1	-1.49339	0.0043564
LYZ	-1.49345	0.0101287
PTDSS1	-1.49382	0.0452777
AARS	-1.49386	0.0110932
RNASEH2B	-1.4941	0.0158453
P4HB	-1.49411	0.0215317
ATP5H	-1.49444	0.0234679
SNX17	-1.4948	0.0383391
CD164	-1.4951	0.0189406
AMZ2P1	-1.49527	0.0406302
EXOSC7	-1.49571	0.038763
TWSG1	-1.49601	0.0359129
ATRN	-1.49613	0.02872
YWHAH	-1.49615	0.0306309
OARD1	-1.49673	0.048155
RPP30	-1.49715	0.0475597
SUMO1	-1.49723	0.0115652
VPS29	-1.49738	0.0261661
TMEM41B	-1.49748	0.0319341
IGFBP2	-1.49784	0.0414255
NMD3	-1.498	0.0467442
ANAPC15	-1.49849	0.0053382
TRMT112	-1.49895	0.0164021
UQCRFS1	-1.49896	0.0308968
NELFCD	-1.49929	0.0113865
DBI	-1.49933	0.0364053
TPP2	-1.49934	0.0124576
SNRPB2	-1.50026	0.0112834
RBMX	-1.50047	0.0375099
ZNF593	-1.50062	0.0497057
MFF	-1.50079	0.0211814
ATP5G1	-1.50103	0.0151486
GYPC	-1.50107	0.0213085
ST3GAL5	-1.50127	0.043241
[truncated: 1,402 more rows]
