# Supplementary material for: Pathways linked to unresolved inflammation and airway remodelling characterize the transcriptome in two independent severe asthma cohorts
Source: Respirology. 2022 Jun 7;27(9):730–8. doi: 10.1111/resp.14302 (PMC9540453; doi:10.1111/resp.14302)
Supplement: Supplementary file 4 — Table S4. SA versus HC—endobronchial biopsy. Table S5. MMA versus HC—endobronchial biopsy. Table S6. SAN versus HC—induced sputum. Table S7. SA versus MMA—induced sputum. [file RESP-27-730-s001.xlsx]

## Sheet: Table S4 SA vs HC-biopsy
Table S6:	SA vs HC - endobrochial biopsy
	U-BIOPRED							NOVA
	Ingenuity Canonical Pathways	-log(p-value)	p-value	Ratio	z-score	Molecules		Ingenuity Canonical Pathways	-log(p-value)	Ratio	z-score	Molecules
1	Aryl Hydrocarbon Receptor Signaling	2.33	0.00467735	0.0584	0.816	NR2F1,GSTM1,TFDP1,NFIA,TGFB3,NFIB,CDKN1B,GSTP1	1	Aryl Hydrocarbon Receptor Signaling	3.43	0.0803	-1.667	NR2F1,NFIC,NFIX,GSTM2,GSTM5,NFIA,CDKN1A,TGFB3,HSP90AA1,NCOR2,EP300
2	Leukocyte Extravasation Signaling	2.67	0.00213796	0.0529	0	F11R,TIMP3,WIPF1,GAB1,JAM3,CTNNA1,CXCL12,JAM2,CLDN7,ITGAL,TIMP2	2	Leukocyte Extravasation Signaling	1.61	0.0481	0	GNAI2,CD99,MMP7,CLDN12,RHOA,FER,PRKCE,ACTN4,DLC1,ARHGAP1
3	NRF2-mediated Oxidative Stress Response	1.41	0.0389045	0.0396	0	GSR,GSTM1,GAB1,JUND,TXN,FKBP5,SOD3,GSTP1	3	NRF2-mediated Oxidative Stress Response	1.69	0.0495	0	GSTM2,GSTM5,RBX1,PRKCE,DNAJC15,DNAJA1,FKBP5,HACD3,SOD3,EP300
4	Sumoylation Pathway	1.36	0.0436516	0.0495	1	RCC1,PIAS1,RHOJ,NR3C1,FNBP1	4	Sumoylation Pathway	2.6	0.0792	1.414	CTBP1,TDG,RHOQ,STUB1,RHOA,PIAS1,RHOU,EP300
5	Actin Nucleation by ARP-WASP Complex	1.36	0.0436516	0.0571	NA	WIPF1,ARPC5L,RHOJ,FNBP1	5	Aldosterone Signaling in Epithelial Cells	2.66	0.0647	NA	HSPA8,SGK1,PIP5K1C,DNAJC12,PRKCE,HSP90AA1,DNAJC15,HSPD1,DNAJC30,DNAJA1,HSPB6
6	Allograft Rejection Signaling	5.52	3.01995e-06	0.167	NA	HLA-DOA,HLA-DRB1,HLA-DRB4,HLA-DQA1,HLA-DQB1,IGHG1,HLA-DPB1,HLA-DPA1	6	Anandamide Degradation	1.34	0.5	NA	FAAH2
7	Antigen Presentation Pathway	5.2	6.30957e-06	0.184	NA	HLA-DOA,HLA-DRB1,HLA-DRB4,HLA-DQA1,HLA-DQB1,HLA-DPB1,HLA-DPA1	7	Apoptosis Signaling	2.1	0.0714	-0.378	ACIN1,CAPN6,PRKCE,DFFA,CASP7,MCL1,PARP1
8	Apelin Liver Signaling Pathway	1.9	0.0125893	0.115	NA	COL1A2,COL1A1,APLNR	8	BAG2 Signaling Pathway	3.4	0.143	0.816	HSPA8,STUB1,ATXN3,CDKN1A,HSP90AA1,PSME4
9	Atherosclerosis Signaling	1.49	0.0323594	0.048	NA	COL1A2,COL1A1,ALOX15,CXCL12,APOC1,TPSAB1/TPSB2	9	Basal Cell Carcinoma Signaling	1.63	0.0714	-1	TCF4,BMP4,GLI3,WNT10A,WNT7B
10	Autoimmune Thyroid Disease Signaling	2.94	0.00114815	0.119	NA	HLA-DOA,HLA-DRB1,HLA-DQA1,IGHG1,HLA-DQB1	10	BER pathway	1.51	0.167	NA	POLB,PARP1
11	Autophagy	1.74	0.018197	0.0755	NA	CTSK,CTSO,CTSC,CTSF	11	Bile Acid Biosynthesis, Neutral Pathway	1.45	0.154	NA	AKR1C1/AKR1C2,AKR1C3
12	B Cell Development	6.04	9.12011e-07	0.241	NA	HLA-DOA,HLA-DRB1,IGLC1,HLA-DQA1,IGHM,HLA-DQB1,IGHD	12	Chemokine Signaling	1.47	0.0649	-0.447	GNAI2,CALM1 (includes others),CAMK1D,RHOA,PPP1CB
13	Calcium-induced T Lymphocyte Apoptosis	2.25	0.00562341	0.0833	-2.236	HLA-DOA,HLA-DRB1,CD4,HLA-DQA1,HLA-DQB1	13	Circadian Rhythm Signaling	1.39	0.0909	NA	PER3,ARNTL,CREB1
14	CD28 Signaling in T Helper Cells	2.49	0.00323594	0.062	-1	HLA-DOA,HLA-DRB1,GAB1,ARPC5L,CD4,LAT,HLA-DQA1,HLA-DQB1	14	Corticotropin Releasing Hormone Signaling	1.79	0.0576	-2.236	GNAI2,CALM1 (includes others),GUCY1A1,GLI3,CREB1,PRKCE,SMARCC2,MEF2C
15	Cdc42 Signaling	3.75	0.000177828	0.0775	NA	HLA-DOA,WIPF1,HLA-DRB1,HLA-DRB4,ARPC5L,HLA-DQA1,HLA-DQB1,EXOC3,HLA-DPB1,HLA-DPA1	15	Cytotoxic T Lymphocyte-mediated Apoptosis of Target Cells	1.46	0.0968	NA	B2M,DFFA,CASP7
16	Communication between Innate and Adaptive Immune Cells	3.61	0.000245471	0.092	NA	HLA-DRB4,HLA-DRB1,CD4,IGHM,IGHG1,CCL5,IGHA1,IGHD	16	Death Receptor Signaling	1.73	0.0667	1.342	ACIN1,TNFSF10,PARP9,DFFA,CASP7,PARP1
17	Dendritic Cell Maturation	2.52	0.00301995	0.0538	-3	COL1A2,COL1A1,HLA-DOA,HLA-DRB1,HLA-DRB4,GAB1,LEPR,HLA-DQA1,HLA-DQB1,IGHG1	17	Dermatan Sulfate Degradation (Metazoa)	1.33	0.133	NA	IDUA,FGFRL1
18	Glioma Invasiveness Signaling	1.59	0.025704	0.0568	-0.447	TIMP3,GAB1,RHOJ,FNBP1,TIMP2	18	Dopamine-DARPP32 Feedback in cAMP Signaling	1.48	0.0503	-0.707	GNAI2,CALM1 (includes others),GUCY1A1,PPP2CA,CREB1,PRKCE,PPP1CB,CAMKK2
19	Glucocorticoid Receptor Signaling	2.56	0.00275423	0.0432	NA	KRT6C,PRKACB,KRT8,GAB1,KRT6B,KRT19,SMARCB1,KRT23,TGFB3,PBX1,KRT6A,KRT18,CCL5,FKBP5,NR3C1	19	Endocannabinoid Cancer Inhibition Pathway	1.92	0.057	1	GNAI2,TCF4,RHOA,CREB1,CDKN1A,PRKAA1,CASP4,CAMKK2,CASP7
20	Glutathione Redox Reactions I	2.1	0.00794328	0.136	NA	GSR,GSTM1,GSTP1	20	ERK5 Signaling	1.58	0.0694	0.447	SGK1,YWHAB,CREB1,MEF2C,MAP3K8
21	Glycine Degradation (Creatine Biosynthesis)	1.42	0.0380189	0.5	NA	GATM	21	Germ Cell-Sertoli Cell Junction Signaling	1.57	0.0495	NA	RHOQ,RHOA,FER,NECTIN3,TGFB3,RHOU,MAP3K8,ACTN4,PLS1
22	Graft-versus-Host Disease Signaling	2.02	0.00954993	0.0909	NA	HLA-DOA,HLA-DRB1,HLA-DQA1,HLA-DQB1	22	Glutathione-mediated Detoxification	1.71	0.12	NA	GSTM2,GSTM5,LTC4S
23	Granulocyte Adhesion and Diapedesis	1.42	0.0380189	0.0424	NA	JAM3,CXCL14,CXCL12,CLDN7,CCL5,ITGAL,CCL19	23	Glycerol Degradation I	2.29	0.4	NA	GK5,GK
24	Hematopoiesis from Pluripotent Stem Cells	4.9	1.25893e-05	0.167	NA	KITLG,CD4,IGLC1,IGHM,IGHG1,IGHA1,IGHD	24	Histamine Biosynthesis	1.63	1	NA	HDC
25	Hepatic Fibrosis / Hepatic Stellate Cell Activation	1.64	0.0229087	0.044	NA	COL1A2,COL1A1,MYH10,COL6A2,LEPR,TGFB3,CCL5,TIMP2	25	Hypoxia Signaling in the Cardiovascular System	1.58	0.0694	NA	CREB1,HSP90AA1,UBE2O,UBE2E1,EP300
26	iCOS-iCOSL Signaling in T Helper Cells	2.1	0.00794328	0.0583	-2.646	HLA-DOA,HLA-DRB1,GAB1,CD4,LAT,HLA-DQA1,HLA-DQB1	26	ILK Signaling	1.36	0.0452	-0.333	RHOQ,PPP2CA,RHOA,CREB1,MUC1,RHOU,ACTN4,ITGB4,TESK1
27	IL-4 Signaling	2	0.01	0.0625	NA	HLA-DOA,HLA-DRB1,GAB1,HLA-DQA1,HLA-DQB1,NR3C1	27	Methylglyoxal Degradation III	2.42	0.214	NA	AKR1C1/AKR1C2,AKR1C3,ZADH2
28	Nur77 Signaling in T Lymphocytes	1.74	0.018197	0.0755	NA	HLA-DOA,HLA-DRB1,HLA-DQA1,HLA-DQB1	28	Mitotic Roles of Polo-Like Kinase	1.81	0.0794	NA	PPP2CA,HSP90AA1,CDC26,ANAPC13,RAD21
29	OX40 Signaling Pathway	6.07	8.51138e-07	0.164	NA	HLA-DOA,HLA-DRB1,HLA-DRB4,CD4,HLA-DQA1,HLA-DQB1,TRAF5,HLA-DPB1,HLA-DPA1	29	Phagosome Formation	1.5	0.0543	NA	FCAR,RHOQ,TLR5,RHOA,FCER1A,RHOU,PRKCE
30	p53 Signaling	1.68	0.020893	0.0531	1	MDM4,GAB1,PIAS1,SERPINB5,SFN,TRIM29	30	Polyamine Regulation in Colon Cancer	1.86	0.136	NA	TCF4,SAT1,PSME4
31	Phagosome Maturation	2.31	0.00489779	0.058	NA	CTSK,ATP6V1C2,HLA-DRB1,HLA-DRB4,CTSO,CTSC,VAMP2,CTSF	31	Protein Kinase A Signaling	2.04	0.0443	-0.775	SMPDL3A,HIST1H1C,TCF4,YWHAB,PPP1CB,DUSP22,ANAPC13,PHKA2,GNAI2,CALM1 (includes others),GLI3,RHOA,CREB1,TGFB3,PRKCE,CDC26,FICD
32	PKCθ Signaling in T Lymphocytes	1.42	0.0380189	0.0424	-2.646	HLA-DOA,HLA-DRB1,GAB1,CD4,LAT,HLA-DQA1,HLA-DQB1	32	Protein Ubiquitination Pathway	5.9	0.0789	NA	B2M,PSMA6,DNAJC12,PSMD6,DNAJC15,HSPD1,UBE2O,DNAJA1,ELOC,PSMC5,HSPA8,USO1,STUB1,RBX1,PSMA5,PSMA4,HSP90AA1,PSMA3,DNAJC30,UBE2E1,HSPB6
33	Primary Immunodeficiency Signaling	4.76	1.7378e-05	0.159	NA	CD4,IGLL1/IGLL5,IGLC1,IGHM,IGHG1,IGHA1,IGHD	33	Pyridoxal 5'-phosphate Salvage Pathway	1.78	0.0781	1.342	PNPO,SGK1,PRKAA1,PRKCE,MAP3K8
34	Role of NFAT in Regulation of the Immune Response	1.96	0.0109648	0.0471	-2.333	HLA-DOA,HLA-DRB1,GAB1,CD4,LAT,CSNK1A1,HLA-DQA1,MEF2C,HLA-DQB1	34	RAR Activation	3.34	0.0695	NA	AKR1C3,RDH10,PSMC5,EP300,PARP1,NR2F1,RDH14,TGFB3,PRKCE,SMARCC2,SORBS3,NCOR2,RDH13
35	Sertoli Cell-Sertoli Cell Junction Signaling	2.61	0.00245471	0.0552	NA	SPTBN1,PRKACB,F11R,GUCY1A1,JAM3,CTNNA1,TGFB3,JAM2,CLDN7,RAB8B	35	Retinoate Biosynthesis I	2.25	0.129	1	AKR1C3,RDH10,RDH14,RDH13
36	Small Cell Lung Cancer Signaling	1.6	0.0251189	0.0575	0	GAB1,TFDP1,TRAF4,CDKN1B,TRAF5	36	Retinol Biosynthesis	1.94	0.105	1	AKR1C3,RDH10,RDH14,RDH13
37	T Cell Exhaustion Signaling Pathway	1.61	0.0245471	0.0435	NA	HLA-DOA,HLA-DRB1,HLA-DRB4,GAB1,HLA-DQA1,HLA-DQB1,HLA-DPB1,HLA-DPA1	37	Salvage Pathways of Pyrimidine Ribonucleotides	1.63	0.0632	0	NME3,SGK1,PRKAA1,PRKCE,MAP3K8,UCKL1
38	T Helper Cell Differentiation	1.38	0.0416869	0.058	NA	HLA-DOA,HLA-DRB1,HLA-DQA1,HLA-DQB1	38	Semaphorin Signaling in Neurons	1.98	0.0877	NA	PLXNA1,RHOQ,RHOA,RHOU,ARHGAP1
39	Th1 and Th2 Activation Pathway	2.09	0.00812831	0.0495	NA	HLA-DOA,HLA-DRB1,HLA-DRB4,GAB1,CD4,HLA-DQA1,HLA-DQB1,HLA-DPB1,HLA-DPA1	39	Sphingosine and Sphingosine-1-phosphate Metabolism	1.86	0.25	NA	ACER3,SGPP2
40	Th1 Pathway	3.02	0.000954993	0.0682	-2.449	HLA-DOA,HLA-DRB1,HLA-DRB4,GAB1,CD4,HLA-DQA1,HLA-DQB1,HLA-DPB1,HLA-DPA1	40	Sphingosine-1-phosphate Signaling	1.47	0.0534	-0.816	GNAI2,RHOQ,ACER3,RHOA,RHOU,CASP4,CASP7
41	Th2 Pathway	2.68	0.0020893	0.0608	NA	HLA-DOA,HLA-DRB1,HLA-DRB4,GAB1,CD4,HLA-DQA1,HLA-DQB1,HLA-DPB1,HLA-DPA1	41	Sulfate Activation for Sulfonation	1.34	0.5	NA	PAPSS2
42	Tight Junction Signaling	2.33	0.00467735	0.0539	NA	PRKACB,F11R,MYH10,JAM3,CTNNA1,TGFB3,JAM2,CLDN7,VAMP2	42	Taurine Biosynthesis	1.34	0.5	NA	CSAD
43	Type I Diabetes Mellitus Signaling	1.79	0.0162181	0.0561	NA	HLA-DOA,HLA-DRB1,PIAS1,HLA-DQA1,HLA-DQB1,CPE	43	The Visual Cycle	3.07	0.211	1	AKR1C3,RDH10,RDH14,RDH13
							44	VDR/RXR Activation	2.04	0.0779	2	YY1,CDKN1A,PRKCE,NCOR2,PSMC5,EP300
							45	Wnt/β-catenin Signaling	1.34	0.0471	-0.707	SFRP4,MMP7,TCF4,WNT10A,PPP2CA,WNT7B,TGFB3,EP300
							46	Xenobiotic Metabolism Signaling	1.45	0.0421	NA	GSTM2,GSTM5,CAMK1D,PPP2CA,RBX1,PRKCE,HSP90AA1,MAP3K8,HS3ST1,NCOR2,SOD3,EP300

## Sheet: Table S5 MMA vs HC-biopsy
Table S5:	MMA vs HC - endobrochial biopsy
	U-BIOPRED								NOVA
	Ingenuity Canonical Pathways	-log(p-value)	Ratio	z-score	Molecules				Ingenuity Canonical Pathways	-log(p-value)	Ratio	z-score	Molecules
1	B Cell Receptor Signaling	3.99	0.0208	NaN	FOXO1,IGHM,IGHG1,IGHA1			1	B Cell Receptor Signaling	1.53	0.0156	NaN	CALM1 (includes others),CREB1,MEF2C
2	Cardiac Hypertrophy Signaling	1.39	0.00803	NaN	ADRA2A,PRKACG			2	Cardiac Hypertrophy Signaling	1.95	0.0161	0	CALM1 (includes others),RHOA,CREB1,MEF2C
3	AMPK Signaling	2.53	0.0133	NaN	FOXO1,ADRA2A,PRKACG			3	ATM Signaling	2.34	0.0312	NaN	PPP2R2A,CREB1,CBX3
4	Apelin Adipocyte Signaling Pathway	2.35	0.026	NaN	APLNR,PRKACG			4	Breast Cancer Regulation by Stathmin1	1.41	0.014	NaN	CALM1 (includes others),PPP2R2A,RHOA
5	Apelin Cardiac Fibroblast Signaling Pathway	1.55	0.0455	NaN	APLNR			5	Calcium Signaling	1.5	0.0152	NaN	CALM1 (includes others),CREB1,MEF2C
6	Apelin Liver Signaling Pathway	1.48	0.0385	NaN	APLNR			6	Chemokine Signaling	1.53	0.026	NaN	CALM1 (includes others),RHOA
7	Apelin Muscle Signaling Pathway	1.64	0.0556	NaN	APLNR			7	Colanic Acid Building Blocks Biosynthesis	1.32	0.0714	NaN	UGP2
8	Apelin Pancreas Signaling Pathway	2.59	0.0345	NaN	APLNR,PRKACG			8	Corticotropin Releasing Hormone Signaling	1.9	0.0216	NaN	CALM1 (includes others),CREB1,MEF2C
9	B Cell Development	1.43	0.0345	NaN	IGHM			9	Dopamine-DARPP32 Feedback in cAMP Signaling	1.74	0.0189	NaN	CALM1 (includes others),PPP2R2A,CREB1
10	cAMP-mediated signaling	2.53	0.0134	NaN	APLNR,ADRA2A,PRKACG			10	ERK5 Signaling	1.58	0.0278	NaN	CREB1,MEF2C
11	Communication between Innate and Adaptive Immune Cells	3.72	0.0345	NaN	IGHM,IGHG1,IGHA1			11	FLT3 Signaling in Hematopoietic Progenitor Cells	1.4	0.022	NaN	FLT3LG,CREB1
12	Dopamine Degradation	1.42	0.0333	NaN	MAOA			12	Glycogen Biosynthesis II (from UDP-D-Glucose)	1.68	0.167	NaN	UGP2
13	Dopamine Receptor Signaling	2.36	0.0263	NaN	PRKACG,MAOA			13	Hypoxia Signaling in the Cardiovascular System	1.58	0.0278	NaN	CREB1,UBE2O
14	G-Protein Coupled Receptor Signaling	2.24	0.0106	NaN	APLNR,ADRA2A,PRKACG			14	ILK Signaling	1.49	0.0151	NaN	PPP2R2A,RHOA,CREB1
15	Gαi Signaling	3.26	0.024	NaN	APLNR,ADRA2A,PRKACG			15	Leukotriene Biosynthesis	1.35	0.0769	NaN	LTC4S
16	Hematopoiesis from Pluripotent Stem Cells	4.67	0.0714	NaN	IGHM,IGHG1,IGHA1			16	Mitotic Roles of Polo-Like Kinase	2.86	0.0476	NaN	PPP2R2A,CDC26,RAD21
17	IGF-1 Signaling	2.01	0.0172	NaN	FOXO1,PRKACG			17	PCP pathway	2.92	0.05	NaN	WNT10A,RHOA,PRICKLE1
18	IL-7 Signaling Pathway	3.71	0.0341	NaN	FOXO1,IGHM,IGHG1			18	Phospholipase C Signaling	1.97	0.0163	0	CALM1 (includes others),RHOA,CREB1,MEF2C
19	Insulin Receptor Signaling	1.82	0.0137	NaN	FOXO1,PRKACG			19	PI3K Signaling in B Lymphocytes	1.94	0.0224	NaN	CALM1 (includes others),CREB1,PLEKHA1
20	Leptin Signaling in Obesity	2.25	0.023	NaN	FOXO1,PRKACG			20	Protein Kinase A Signaling	1.35	0.0104	0	CALM1 (includes others),RHOA,CREB1,CDC26
21	Melatonin Degradation II	2.29	0.25	NaN	MAOA			21	Role of Macrophages, Fibroblasts and Endothelial Cells in Rheumatoid Arthritis	2.32	0.0159	NaN	CALM1 (includes others),TLR5,WNT10A,RHOA,CREB1
22	Noradrenaline and Adrenaline Degradation	1.39	0.0312	NaN	MAOA			22	Synaptogenesis Signaling Pathway	2.28	0.0155	-1.342	CALM1 (includes others),RHOA,CREB1,NECTIN3,RAB5B
23	Phenylalanine Degradation IV (Mammalian, via Side Chain)	1.74	0.0714	NaN	MAOA			23	Tight Junction Signaling	1.69	0.018	NaN	PPP2R2A,RHOA,NECTIN3
24	Primary Immunodeficiency Signaling	4.61	0.0682	NaN	IGHM,IGHG1,IGHA1
25	Putrescine Degradation III	1.61	0.0526	NaN	MAOA
26	PXR/RXR Activation	2.52	0.0317	NaN	FOXO1,PRKACG
27	Sonic Hedgehog Signaling	1.43	0.0345	NaN	PRKACG
28	Systemic Lupus Erythematosus Signaling	1.46	0.00877	NaN	IGHM,IGHG1
29	Tryptophan Degradation X (Mammalian, via Tryptamine)	1.59	0.05	NaN	MAOA
30	α-Adrenergic Signaling	2.19	0.0215	NaN	ADRA2A,PRKACG

## Sheet: Table S6 SA vs HC-sputum
Table S6:	SAN vs HC - induced sputum
	Ingenuity Canonical Pathways	-log(p-value)	Ratio	z-score	Molecules
1	Th17 Activation Pathway	1.73	0.22	4.472	CCL20,DEFB123,DEFB124,HIF1A,IL1R1,IL21,IL6R,IRAK2,IRAK3,IRF4,JAK1,JAK3,NFAT5,NFKB1,NFKB2,RELA,SOCS3,STAT3,STAT4,TRGV9
2	iNOS Signaling	2.26	0.289	3.317	CALM1,IRAK2,IRAK3,IRF1,JAK1,JAK3,MAPK12,NFKB1,NFKB2,NFKBIA,NFKBID,NFKBIE,RELA
3	Cardiac Hypertrophy Signaling (Enhanced)	3.08	0.187	3.273	ADCY7,ADRA2B,ADRA2C,AKAP13,AKT3,APEX1,ATP2A3,BMPR2,CACNA1D,CACNA1S,CALM1 (includes others),CAMK2D,CXCL8,CYBB,EDN1,EDNRA,EIF4EBP1,FGF1,FGFR1,FZD4,GDE1,GNA11,GNA12,GNA15,GNAS,GNG2,GNG7,HDAC2,HSPB7,IL17C,IL18R1,IL18RAP,IL1F10,IL1R1,IL1R2,IL1RL1,IL20RB,IL21,IL2RA,IL36B,IL37,IL3RA,IL4R,IL5RA,IL6R,ITGA5,ITGB1,MAP2K3,MAP3K1,MAP3K12,MAP3K14,MAP3K7,MAP3K8,MAPK12,MAPK9,MAPKAPK3,NAPEPLD,NFAT5,NFKB1,NFKB2,NG…
4	Tec Kinase Signaling	4.57	0.256	3.053	BMX,BTK,FCER1A,FGR,GNA11,GNA12,GNA15,GNAS,GNAZ,GNB4,GNG12,GNG2,GNG7,IGH,ITGA5,ITGB1,JAK1,JAK3,MAPK12,MAPK9,NFKB1,NFKB2,PAK3,PAK6,PIK3R1,PIK3R2,PRKCD,PRKCG,PRKCZ,PTK2B,RELA,RHOBTB1,RHOBTB2,RHOH,RHOT1,RHOU,STAT3,STAT4,STAT5B,TNFRSF25,TNFSF12,TRGV9
5	MIF-mediated Glucocorticoid Regulation	1.47	0.265	3	NFKB1,NFKB2,NFKBIA,NFKBID,NFKBIE,PLA2G10,PLA2G3,PLA2G4D,RELA
6	p38 MAPK Signaling	1.84	0.212	2.985	DUSP1,H3-3A/H3-3B,HSPB7,IL18RAP,IL1F10,IL1R1,IL1R2,IL1RL1,IL1RN,IL36B,IL37,IRAK2,IRAK3,MAP2K3,MAP3K7,MAPK12,MAPKAPK3,PLA2G10,PLA2G3,PLA2G4D,RPS6KC1,TGFBR2,TNFRSF1A,TP53,TRADD
7	IL-6 Signaling	6.1	0.304	2.92	A2M,AKT3,CEBPB,CSNK2A1,CXCL8,HSPB7,IL18RAP,IL1F10,IL1R1,IL1R2,IL1RL1,IL1RN,IL36B,IL37,IL6R,MAP2K3,MAP3K14,MAP3K7,MAP4K4,MAPK12,MAPK9,NFKB1,NFKB2,NFKBIA,NFKBID,NFKBIE,NGFR,PIK3R1,PIK3R2,RAP2A,RAP2B,RELA,RRAS2,SOCS1,SOCS3,STAT3,TNFRSF1A,VEGFA
8	MIF Regulation of Innate Immunity	2.09	0.286	2.887	MAPK12,MAPK9,NFKB1,NFKB2,NFKBIA,NFKBID,NFKBIE,PLA2G10,PLA2G3,PLA2G4D,RELA,TP53
9	Osteoarthritis Pathway	2.42	0.204	2.722	ACVRL1,AGER,ANXA2,BMPR2,CASR,CEBPB,CXCL8,DCN,DDIT4,DLX5,EPAS1,FGFR1,FN1,FZD4,HIF1A,IL18RAP,IL1R1,IL1R2,IL1RL1,ITGA5,ITGB1,LRP1,MMP13,NFKB1,NFKB2,OCRL,PDGFC,PGF,PPARG,PTCH1,RELA,RUNX2,SDC4,SMAD5,SMAD6,SP7,SPHK1,TCF7,TGFBR2,TLR2,TNFRSF1A,VEGFA,WNT8B
10	ERK/MAPK Signaling	1.75	0.192	2.263	BCAR1,BRAF,DUSP1,DUSP4,EIF4EBP1,ELF1,ETS1,ETS2,H3-3A/H3-3B,HSPB7,ITGA5,ITGB1,PAK3,PAK6,PIK3R1,PIK3R2,PLA2G10,PLA2G3,PLA2G4D,PPARG,PPP1CC,PPP1R7,PPP2CB,PRKACB,PRKCD,PRKCG,PTK2B,PXN,RAP2A,RAP2B,RAPGEF3,RRAS2,STAT3,VRK2,YWHAB,YWHAG,YWHAH
11	Type I Diabetes Mellitus Signaling	5.15	0.297	2.2	CD247,CD3E,CPE,CYCS,GZMB,HLA-DMA,HLA-DMB,HLA-DOA,HLA-DQA1,HLA-DRA,HLA-E,IL1R1,IRF1,JAK1,MAP2K3,MAP3K14,MAP3K7,MAPK12,MAPK9,NFKB1,NFKB2,NFKBIA,NFKBID,NFKBIE,NGFR,PRF1,RELA,SOCS1,SOCS2,SOCS3,TNFRSF1A,TRADD,TRGV9
12	Dendritic Cell Maturation	2.86	0.219	2.197	AKT3,CCR7,COL3A1,FCGR2C,HLA-DMA,HLA-DMB,HLA-DOA,HLA-DQA1,HLA-DRA,HLA-E,ICAM1,IL1F10,IL1RN,IL36B,IL37,IRF8,LY75,MAP3K14,MAPK12,MAPK9,NFKB1,NFKB2,NFKBIA,NFKBID,NFKBIE,NGFR,PDIA3,PIK3R1,PIK3R2,PLCB4,PLCD3,PLCH2,RELA,RELB,STAT4,TLR2,TNFRSF1A,TREM2,TRGV9,TYROBP
13	Hepatic Fibrosis Signaling Pathway	4.99	0.217	2.138	AKT3,BMPR2,BRAF,CACNA1D,CACNA1S,CALM1 (includes others),CCDC88A,CCL3,CEBPB,COL3A1,CXCL8,CYBB,EDN1,EDNRA,FGFR1,FZD4,HIF1A,ICAM1,IL18RAP,IL1F10,IL1R1,IL1R2,IL1RL1,IL1RN,IL36B,IL37,IRAK2,IRAK3,ITGA5,ITGB1,JAK1,KLF9,MAP2K3,MAP3K7,MAPK12,MAPK9,MMP13,MYL3,MYL5,NFKB1,NFKB2,NFKBIA,NFKBID,NFKBIE,NGFR,PDGFC,PDGFD,PDK1,PGF,PIK3R1,PIK3R2,PPARG,PRKACB,PRKCD,PRKCG,PRKCZ,PTCH1,RAP2A,RAP2B,RELA,RHOBTB1,RHOBTB2,R…
14	Sperm Motility	2.42	0.202	2.132	AATK,ALK,ATP1A4,AXL,BMX,BTK,CALM1 (includes others),CLK1,DSTYK,DYRK4,EPHB4,FER,FGFR1,FGR,GNAS,JAK1,JAK3,KIT,LCAT,MAP2K3,MUSK,NPR1,NTRK1,PDE2A,PDE4B,PDE4D,PDIA3,PLA2G10,PLA2G3,PLA2G4D,PLAAT3,PLCB4,PLCD3,PLCH2,PNPLA3,PNPLA8,PRKACB,PRKCD,PRKCG,PRKCZ,PTK2B,RET,SLC12A2,SLC16A10,SYK
15	Colorectal Cancer Metastasis Signaling	1.65	0.182	1.947	ADCY7,AKT3,BRAF,FZD4,GNAS,GNB4,GNG12,GNG2,GNG7,GRK2,IL6R,JAK1,JAK3,LRP1,MAPK12,MAPK9,MMP13,MMP19,MMP27,NFKB1,NFKB2,PDGFC,PGF,PIK3R1,PIK3R2,PRKACB,RAP2A,RAP2B,RELA,RHOBTB1,RHOBTB2,RHOH,RHOT1,RHOU,RRAS2,STAT3,TCF7,TGFBR2,TLR2,TLR7,TNFRSF1A,TP53,VEGFA,WNT4,WNT5A,WNT8B
16	IL-9 Signaling	3.07	0.364	1.897	CISH,JAK1,JAK3,NFKB1,NFKB2,PIK3R1,PIK3R2,RELA,SOCS2,SOCS3,STAT3,STAT5B
17	TNFR2 Signaling	2.89	0.367	1.897	BIRC3,MAP3K1,MAP3K14,NFKB1,NFKB2,NFKBIA,NFKBID,NFKBIE,RELA,TNFAIP3,TRAF1
18	LPS/IL-1 Mediated Inhibition of RXR Function	3.11	0.214	1.886	ABCC3,ABCG1,ALAS1,ALDH1A1,ALDH1L1,ALDH2,ALDH3A2,ALDH3B2,ALDH4A1,ALDH9A1,APOC1,APOC2,APOE,CAT,CETP,CHST10,CHST12,CHST15,CHST4,CHST7,CPT2,CYP3A4,FABP4,GSTK1,GSTP1,IL18RAP,IL1F10,IL1R1,IL1R2,IL1RL1,IL1RN,IL36B,IL37,MAP3K1,MAP3K7,MAPK9,MGST2,MGST3,NDST4,NGFR,PLTP,SCARB1,SMOX,SULT1C2,SULT1C4,TNFRSF1A,UST,XPO1
19	TREM1 Signaling	4.01	0.307	1.877	AKT3,CCL3,CIITA,CXCL8,ICAM1,IL1RL1,ITGA5,ITGAX,ITGB1,MPO,NFKB1,NFKB2,NLRC4,NLRP14,NLRP2,NLRP3,RELA,STAT3,STAT5B,TLR2,TLR7,TREM1,TYROBP
20	FAT10 Cancer Signaling Pathway	3.12	0.326	1.807	ACKR3,AKT3,BMPR2,CXCR4,HOXB9,NFKB1,NFKB2,NFKBIA,NGFR,PCNA,RELA,STAT3,TGFBR2,TNFRSF1A,TP53
21	Production of Nitric Oxide and Reactive Oxygen Species in Macrophages	3.76	0.234	1.718	AKT3,APOA2,APOC1,APOC2,APOE,ARG2,CAT,CYBB,IRF1,IRF8,JAK1,JAK3,LYZ,MAP3K1,MAP3K12,MAP3K14,MAP3K7,MAP3K8,MAPK12,MAPK9,MPO,NFKB1,NFKB2,NFKBIA,NFKBID,NFKBIE,NGFR,PIK3R1,PIK3R2,PPP1CC,PPP1R7,PPP2CB,PRKCD,PRKCG,PRKCZ,RELA,RHOBTB1,RHOBTB2,RHOH,RHOT1,RHOU,SERPINA1,TLR2,TNFRSF1A
22	IL-1 Signaling	3.88	0.286	1.698	ADCY7,GNA11,GNA12,GNA15,GNAS,GNAZ,GNB4,GNG12,GNG2,GNG7,IL1R1,IRAK2,IRAK3,MAP2K3,MAP3K1,MAP3K14,MAP3K7,MAPK12,MAPK9,NFKB1,NFKB2,NFKBIA,NFKBID,NFKBIE,PRKACB,RELA
23	CCR3 Signaling in Eosinophils	1.35	0.194	1.698	CALM1 (includes others),CCR3,GNAS,GNB4,GNG12,GNG2,GNG7,LIMK1,MAPK12,PAK3,PAK6,PIK3R1,PIK3R2,PLA2G10,PLA2G3,PLA2G4D,PLCB4,PPP1R12B,PRKCD,PRKCG,PRKCZ,RAP2A,RAP2B,RRAS2
24	Sirtuin Signaling Pathway	15.4	0.32	1.638	ACLY,ADAM10,APEX1,ARG2,ATG16L2,ATG2A,ATP5F1B,ATP5F1C,ATP5F1D,ATP5MC1,ATP5PB,ATP5PF,CRTC2,CXCL8,E2F1,EPAS1,EPO,GADD45B,GOT2,GTF3C2,H3-3A/H3-3B,HIF1A,LDHB,MAPK12,MAPK15,NBN,NDRG1,NDUFA1,NDUFA10,NDUFA11,NDUFA12,NDUFA2,NDUFA4,NDUFA4L2,NDUFA5,NDUFA6,NDUFA7,NDUFA8,NDUFA9,NDUFAB1,NDUFB1,NDUFB10,NDUFB2,NDUFB4,NDUFB5,NDUFB6,NDUFB7,NDUFB8,NDUFB9,NDUFS2,NDUFS3,NDUFS4,NDUFS6,NDUFS7,NDUFS8,NFKB1,NFKB2,OGG1,PA…
25	Th2 Pathway	3.96	0.257	1.633	APH1B,BHLHE41,BMPR2,CCR3,CD247,CD3E,CD4,CRLF2,CXCR4,GFI1,HLA-DMA,HLA-DMB,HLA-DOA,HLA-DPA1,HLA-DPB1,HLA-DQA1,HLA-DRA,ICAM1,ICOS,IL1RL1,IL2RA,IL4R,ITGB2,JAK1,JAK3,MAF,NCSTN,NFKB1,PIK3R1,PIK3R2,RUNX3,SOCS3,STAT4,STAT5B,TGFBR2
26	Toll-like Receptor Signaling	4.39	0.316	1.606	IL1F10,IL1RL1,IL1RN,IL36B,IL37,IRAK2,IRAK3,MAP2K3,MAP3K1,MAP3K14,MAP3K7,MAP4K4,MAPK12,NFKB1,NFKB2,NFKBIA,RELA,RPS27A,TICAM2,TLR2,TLR7,TNFAIP3,TRAF1,TRAF4
27	TNFR1 Signaling	2.71	0.3	1.604	BIRC3,CYCS,MAP3K1,MAP3K14,NFKB1,NFKB2,NFKBIA,NFKBID,NFKBIE,PAK3,PAK6,RELA,TNFAIP3,TNFRSF1A,TRADD
28	Huntington's Disease Signaling	3.06	0.211	1.46	AKT3,ATP5F1B,ATP5F1C,ATP5F1D,ATP5MC1,ATP5PB,ATP5PF,CAPN3,CAPNS1,CTSD,CYCS,DNAJB1,DNM1L,DNM2,DYNC1I2,GNA11,GNA15,GNB4,GNG12,GNG2,GNG7,HAP1,HDAC2,HIP1,HSPA4,HSPA6,HSPA9,MAPK9,NCOR1,NTRK1,PIK3R1,PIK3R2,PLCB4,POLR2C,POLR2G,POLR2K,POLR2L,PRKCD,PRKCG,PRKCZ,PSME2,PSMF1,RPS27A,SDHB,SH3GL3,TAF4,TBP,TP53,VAMP3,VTI1B
29	Type II Diabetes Mellitus Signaling	2.08	0.211	1.46	AKT3,CACNA1D,CACNA1S,CACNA2D1,CACNA2D2,CD36,CEBPB,MAP3K1,MAP3K14,MAP3K7,MAPK12,MAPK9,NFKB1,NFKB2,NFKBIA,NFKBID,NFKBIE,NGFR,PIK3R1,PIK3R2,PPARG,PRKCD,PRKCG,PRKCZ,RELA,SOCS1,SOCS2,SOCS3,TNFRSF1A,TRADD
30	Cholecystokinin/Gastrin-mediated Signaling	1.79	0.21	1.46	BCAR1,CREM,GAST,GNA12,IL1F10,IL1RN,IL36B,IL37,MAP2K3,MAPK12,MAPK9,PLCB4,PRKCD,PRKCG,PRKCZ,PTK2B,PXN,RAP2A,RAP2B,RHOBTB1,RHOBTB2,RHOH,RHOT1,RHOU,RRAS2
31	GPCR-Mediated Nutrient Sensing in Enteroendocrine Cells	1.58	0.205	1.46	ADCY7,CACNA1D,CACNA1S,CACNA2D1,CACNA2D2,CASR,FFAR2,FFAR4,GAST,GNA11,GNA15,GNAS,GNG12,GNG2,GNG7,PDIA3,PLCB4,PLCD3,PLCH2,PRKACB,PRKCD,PRKCG,PRKCZ
32	4-1BB Signaling in T Lymphocytes	2.63	0.344	1.414	ELP1,MAP3K14,MAPK12,MAPK9,NFKB1,NFKB2,NFKBIA,NFKBID,NFKBIE,RELA,TRAF1
33	Androgen Signaling	2.64	0.228	1.387	CACNA1D,CACNA1S,CACNA2D1,CACNA2D2,CALM1 (includes others),DNAJB1,ERCC3,GNA11,GNA12,GNA15,GNAS,GNAZ,GNB4,GNG12,GNG2,GNG7,GTF2E1,GTF2H5,HSPA4,NFKB1,NFKB2,POLR2C,POLR2G,POLR2K,POLR2L,PRKACB,PRKCD,PRKCG,PRKCZ,RELA,TBP
34	B Cell Activating Factor Signaling	2.65	0.317	1.265	ELP1,MAP3K1,MAP3K14,MAPK12,MAPK9,NFAT5,NFKB1,NFKB2,NFKBIA,NFKBID,NFKBIE,RELA,TRAF1
35	Small Cell Lung Cancer Signaling	1.9	0.239	1.265	AKT3,CKS1B,CYCS,E2F1,NFKB1,NFKB2,NFKBIA,NFKBID,NFKBIE,PIK3R1,PIK3R2,RELA,RXRB,SKP2,TP53,TRAF1,TRAF4
36	T Cell Exhaustion Signaling Pathway	2.97	0.223	1.177	AKT3,BCL6,BMPR2,CTLA4,GZMB,HLA-DMA,HLA-DMB,HLA-DOA,HLA-DPA1,HLA-DPB1,HLA-DQA1,HLA-DRA,HLA-E,IFNA4,IL6R,IRF4,IRF9,JAK1,JAK3,LAG3,MAPK12,MAPK9,MGAT5,NFAT5,PDK1,PIK3R1,PIK3R2,PPP2CB,PRDM1,RAP2A,RAP2B,RRAS2,STAT3,STAT4,TCF7,TGFBR2,TNFRSF14,TRGV9,VEGFA
37	IL-23 Signaling Pathway	1.92	0.273	1.155	AKT3,HIF1A,IL21,NFKB1,NFKB2,NFKBIA,PIK3R1,PIK3R2,RELA,SOCS3,STAT3,STAT4
38	OX40 Signaling Pathway	1.78	0.222	1.155	CD247,CD3E,CD4,HLA-DMA,HLA-DMB,HLA-DOA,HLA-DPA1,HLA-DPB1,HLA-DQA1,HLA-DRA,HLA-E,MAPK12,MAPK9,NFKB1,NFKB2,NFKBIA,NFKBID,NFKBIE,RELA,TRGV9
39	LPS-stimulated MAPK Signaling	1.91	0.232	1.147	MAP2K3,MAP3K14,MAP3K7,MAPK12,MAPK9,NFKB1,NFKB2,NFKBIA,NFKBID,NFKBIE,PIK3R1,PIK3R2,PRKCD,PRKCG,PRKCZ,RAP2A,RAP2B,RELA,RRAS2
40	Role of Pattern Recognition Receptors in Recognition of Bacteria and Viruses	1.6	0.195	1.147	C1QA,C1QB,C1QC,CXCL8,IFNA4,IL17C,IL1F10,IL21,IL36B,IL37,MAPK12,MAPK9,NFKB1,NFKB2,NLRC4,NLRP3,OAS2,PIK3R1,PIK3R2,PRKCD,PRKCG,PRKCZ,RELA,RIPK2,SYK,TLR2,TLR7,TNFSF12,TNFSF13,TNFSF14
41	Adrenomedullin signaling pathway	2.5	0.208	1.121	ADCY7,ADM,AKT3,ARNT,BRAF,CALM1 (includes others),CEBPB,CRCP,GAST,GNA11,GNA15,GNAS,GPR182,HIF1A,IL1F10,IL1RN,IL36B,IL37,MAP2K3,MAPK12,MAPK15,MAPK9,NFKB1,NFKB2,NPR1,PDIA3,PIK3R1,PIK3R2,PLCB4,PLCD3,PLCH2,PPARG,PRKACB,PTK2B,RAP2A,RAP2B,RELA,RRAS2,RXRB,SOX15,TFAP2C
42	CD27 Signaling in Lymphocytes	3.37	0.321	1.069	CYCS,ELP1,MAP2K3,MAP3K1,MAP3K12,MAP3K14,MAP3K7,MAP3K8,MAPK12,MAPK9,NFKB1,NFKB2,NFKBIA,NFKBID,NFKBIE,RELA,SIVA1
43	Acute Myeloid Leukemia Signaling	2.15	0.236	1	AKT3,BRAF,CEBPA,CSF3R,EIF4EBP1,IDH1,KIT,MAP2K3,NFKB1,NFKB2,PIK3R1,PIK3R2,PIM1,PIM2,RAP2A,RAP2B,RELA,RRAS2,STAT3,STAT5B,TCF7
44	Protein Kinase A Signaling	2.74	0.188	0.944	ACP1,ACP4,ADCY7,AKAP11,AKAP13,AKAP5,AKAP9,ANAPC10,ANAPC11,ANAPC5,ANAPC7,APEX1,BRAF,CALM1 (includes others),CAMK2D,CDC14B,CREM,DUSP1,DUSP16,DUSP4,GDE1,GNAS,GNB4,GNG12,GNG2,GNG7,H3-3A/H3-3B,KDELR1,MAP3K1,MYH10,MYL3,MYL5,NAPEPLD,NFAT5,NFKB1,NFKB2,NFKBIA,NFKBID,NFKBIE,NGFR,NTN1,PALM2AKAP2,PDE2A,PDE4B,PDE4D,PDIA3,PHKB,PLCB4,PLCD3,PLCH2,PPP1CC,PPP1R7,PRKACB,PRKCD,PRKCG,PRKCZ,PTCH1,PTK2B,PTP4A1,PTPN18,P…
45	Thrombin Signaling	2.08	0.197	0.928	ADCY7,AKT3,ARHGEF1,ARHGEF4,CAMK2D,F2R,GATA2,GNA11,GNA12,GNA15,GNAS,GNAZ,GNB4,GNG12,GNG2,GNG7,MAPK12,MYL3,MYL5,NFKB1,NFKB2,PDIA3,PIK3R1,PIK3R2,PLCB4,PLCD3,PLCH2,PPP1R12B,PRKCD,PRKCG,PRKCZ,RAP2A,RAP2B,RELA,RHOBTB1,RHOBTB2,RHOH,RHOT1,RHOU,RRAS2,TBP
46	NF-ÎºB Signaling	4.29	0.246	0.905	AKT3,BMPR2,BRAF,CSNK2A1,FGFR1,HDAC2,IL1F10,IL1R1,IL1R2,IL1RN,IL36B,IL37,IRAK3,MAP3K1,MAP3K14,MAP3K7,MAP3K8,MAP4K4,NFKB1,NFKB2,NFKBIA,NFKBID,NFKBIE,NGFR,NTRK1,PELI1,PIK3R1,PIK3R2,PRKACB,PRKCZ,RAP2A,RAP2B,RELA,RELB,RRAS2,TGFA,TGFBR2,TLR2,TLR7,TNFAIP3,TNFRSF1A,TNIP1,TRADD,TRGV9
47	Apelin Cardiomyocyte Signaling Pathway	1.91	0.222	0.894	AKT3,ARNT,ATP2A3,CAT,GNA11,HIF1A,MAPK12,MAPK15,MAPK9,MYL3,MYL5,PDIA3,PIK3R1,PIK3R2,PLCB4,PLCD3,PLCH2,PRKCD,PRKCG,PRKCZ,SLC9A1,SLC9A8
48	HMGB1 Signaling	1.44	0.188	0.853	AGER,AKT3,CXCL8,ICAM1,IL17C,IL1F10,IL1R1,IL21,IL36B,IL37,MAP2K3,MAPK12,MAPK9,NFKB1,NFKB2,NGFR,PIK3R1,PIK3R2,RAP2A,RAP2B,RELA,RHOBTB1,RHOBTB2,RHOH,RHOT1,RHOU,RRAS2,TNFRSF1A,TNFSF12,TNFSF13,TNFSF14
49	Phospholipase C Signaling	2.09	0.191	0.845	ADCY7,ARHGEF1,ARHGEF4,BLNK,BTK,CALM1 (includes others),CD247,CD3E,FCGR2C,GNAS,GNB4,GNG12,GNG2,GNG7,HDAC2,HMOX1,ITGA5,ITGB1,LCP2,MYL3,MYL5,NAPEPLD,NFAT5,NFKB1,NFKB2,PEBP1,PLA2G10,PLA2G3,PLA2G4D,PLCB4,PLCD3,PLD1,PLD3,PPP1R12B,PRKCD,PRKCG,PRKCZ,RAP2A,RAP2B,RAPGEF3,RELA,RHOBTB1,RHOBTB2,RHOH,RHOT1,RHOU,RRAS2,SYK,TRGV9
50	Endothelin-1 Signaling	1.71	0.191	0.845	ADCY7,BRAF,ECE1,EDN1,EDNRA,GNA11,GNA12,GNA15,GNAS,GNAZ,HMOX1,LCAT,MAPK12,MAPK15,MAPK9,NAPEPLD,PDIA3,PIK3R1,PIK3R2,PLA2G10,PLA2G3,PLA2G4D,PLAAT3,PLCB4,PLCD3,PLCH2,PLD1,PLD3,PNPLA3,PNPLA8,PRKCD,PRKCG,PRKCZ,RAP2A,RAP2B,RRAS2
51	Signaling by Rho Family GTPases	2.32	0.197	0.822	ARHGEF1,ARHGEF4,ARPC1B,BAIAP2,CDC42EP2,CDH18,CDH23,CDH26,CDH8,CYBB,CYFIP1,GNA11,GNA12,GNA15,GNAS,GNAZ,GNB4,GNG12,GNG2,GNG7,ITGA5,ITGB1,LIMK1,MAP3K12,MAPK12,MAPK9,MYL3,MYL5,NFKB1,NFKB2,PAK3,PAK6,PIK3R1,PIK3R2,PIP4K2B,PIP4K2C,PLD1,PPP1R12B,PRKCZ,PTK2B,RELA,RHOBTB1,RHOBTB2,RHOH,RHOT1,RHOU,SLC9A1,STMN1
52	Cardiac Î²-adrenergic Signaling	1.41	0.191	0.728	ADCY7,AKAP11,AKAP13,AKAP5,AKAP9,APEX1,ATP2A3,CACNA1D,CACNA1S,GDE1,GNAS,GNB4,GNG12,GNG2,GNG7,GRK2,NAPEPLD,PALM2AKAP2,PDE2A,PDE4B,PDE4D,PKIA,PPP1CC,PPP1R7,PPP2CB,PRKACB,TULP2
53	Leukocyte Extravasation Signaling	1.62	0.188	0.707	ARHGAP1,BCAR1,BMX,BTK,CD99,CLDN23,CLDN8,CTNND1,CXCR4,CYBB,FER,ICAM1,ITGA5,ITGA6,ITGAL,ITGB1,ITGB2,MAPK12,MAPK9,MMP13,MMP19,MMP27,PECAM1,PIK3R1,PIK3R2,PRKCD,PRKCG,PRKCZ,PTK2B,PXN,RAP1GAP,RAPGEF3,RASSF5,RHOH,THY1,TIMP1,TIMP2
54	CD40 Signaling	3.13	0.292	0.688	ELP1,ICAM1,JAK3,MAP2K3,MAP3K14,MAP3K7,MAPK12,MAPK9,NFKB1,NFKB2,NFKBIA,NFKBID,NFKBIE,PIK3R1,PIK3R2,RELA,STAT3,TNFAIP3,TRAF1
55	PD-1, PD-L1 cancer immunotherapy pathway	1.34	0.198	0.688	AKT3,CD247,CSNK2A1,HLA-DMA,HLA-DMB,HLA-DOA,HLA-DPA1,HLA-DPB1,HLA-DQA1,HLA-DRA,HLA-E,IL2RA,JAK1,JAK3,LCP2,NGFR,PIK3R1,PIK3R2,SKP2,STAT5B,TNFRSF1A
56	CCR5 Signaling in Macrophages	2.18	0.234	0.632	CACNA1D,CACNA1S,CACNA2D1,CACNA2D2,CALM1 (includes others),CCL3,CCL4,CD247,CD3E,CD4,GNAS,GNB4,GNG12,GNG2,GNG7,MAPK12,MAPK9,PRKCD,PRKCG,PRKCZ,PTK2B,TRGV9
57	CXCR4 Signaling	2.27	0.21	0.577	ADCY7,AKT3,BCAR1,CD4,CXCR4,GNA11,GNA12,GNA15,GNAS,GNAZ,GNB4,GNG12,GNG2,GNG7,MAPK12,MAPK9,MYL3,MYL5,PAK3,PAK6,PIK3R1,PIK3R2,PLCB4,PRKCD,PRKCG,PRKCZ,PXN,RAP2A,RAP2B,RHOBTB1,RHOBTB2,RHOH,RHOT1,RHOU,RRAS2
58	Ephrin B Signaling	1.53	0.222	0.577	ABI1,ACP1,CAP1,CXCR4,EPHB4,GNA11,GNA12,GNA15,GNAS,GNAZ,GNB4,GNG12,GNG2,GNG7,LIMK1,PXN
59	RANK Signaling in Osteoclasts	1.6	0.216	0.5	AKT3,BIRC3,CALM1 (includes others),MAP3K1,MAP3K12,MAP3K14,MAP3K7,MAP3K8,MAPK12,MAPK9,NFKB1,NFKB2,NFKBIA,NFKBID,NFKBIE,PIK3R1,PIK3R2,PTK2B,RELA
60	Prolactin Signaling	1.37	0.21	0.5	CEBPB,IRF1,PIK3R1,PIK3R2,PRKCD,PRKCG,PRKCZ,PRLR,RAP2A,RAP2B,RRAS2,SOCS1,SOCS2,SOCS3,STAT3,STAT5B,TCF7
61	Relaxin Signaling	2.51	0.22	0.471	ADCY7,AKT3,APEX1,BRAF,GAST,GDE1,GNA11,GNA12,GNA15,GNAS,GNAZ,GNB4,GNG12,GNG2,GNG7,NAPEPLD,NFKB1,NFKB2,NFKBIA,NFKBID,NFKBIE,NPR1,PDE2A,PDE4B,PDE4D,PIK3R1,PIK3R2,PRKACB,PRKCZ,RELA,SOX15,TULP2,VEGFA
62	JAK/Stat Signaling	2.36	0.25	0.447	AKT3,CEBPB,CISH,GAST,JAK1,JAK3,NFKB1,NFKB2,PIK3R1,PIK3R2,RAP2A,RAP2B,RELA,RRAS2,SOCS1,SOCS2,SOCS3,STAT3,STAT4,STAT5B
63	Tumoricidal Function of Hepatic Natural Killer Cells	1.45	0.292	0.447	CYCS,GZMB,ICAM1,ITGAL,PRF1,SERPINB9,SRGN
64	Pancreatic Adenocarcinoma Signaling	1.98	0.22	0.426	AKT3,CYP2E1,E2F1,HBEGF,HMOX1,JAK1,JAK3,MAPK12,MAPK9,NAPEPLD,NFKB1,NFKB2,PDGFC,PGF,PIK3R1,PIK3R2,PLD1,PLD3,RELA,STAT3,TGFA,TGFBR2,TP53,VEGFA
65	PI3K/AKT Signaling	2.23	0.207	0.408	AKT3,EIF4EBP1,IL18R1,IL18RAP,IL1R1,IL1R2,IL1RL1,IL20RB,IL2RA,IL3RA,IL4R,IL5RA,IL6R,ITGA5,ITGB1,JAK1,JAK3,MAP3K8,NFKB1,NFKB2,NFKBIA,NFKBID,NFKBIE,OCRL,PIK3R1,PIK3R2,PPP2CB,RAP2A,RAP2B,RELA,RRAS2,TP53,YWHAB,YWHAE,YWHAG,YWHAH
66	IL-22 Signaling	1.45	0.292	0.378	AKT3,JAK1,MAPK12,MAPK9,SOCS3,STAT3,STAT5B
67	Lymphotoxin Î² Receptor Signaling	2.44	0.283	0.302	AKT3,CYCS,ELP1,MAP3K14,NFKB1,NFKB2,NFKBIA,NFKBID,PIK3R1,PIK3R2,RELA,RELB,TNFSF14,TRAF1,TRAF4
68	April Mediated Signaling	2.88	0.333	0.277	MAP3K1,MAP3K14,MAPK12,MAPK9,NFAT5,NFKB1,NFKB2,NFKBIA,NFKBID,NFKBIE,RELA,TNFSF13,TRAF1
69	IL-17A Signaling in Airway Cells	2	0.25	0.258	AKT3,CCL20,JAK1,JAK3,MAP3K7,MAPK12,MAPK9,NFKB1,NFKB2,NFKBIA,NFKBID,NFKBIE,PIK3R1,PIK3R2,RELA,STAT3
70	Phospholipases	1.71	0.238	0.258	HMOX1,LCAT,NAPEPLD,PDIA3,PLA2G10,PLA2G3,PLA2G4D,PLAAT3,PLCB4,PLCD3,PLCH2,PLD1,PLD3,PNPLA3,PNPLA8
71	Heparan Sulfate Biosynthesis	1.52	0.218	0.243	AARS1,CES3,CHST10,CHST12,CHST15,CHST4,CHST7,DTD2,EXT2,EXTL2,GLCE,NDST4,PRDX6,SULT1C2,SULT1C4,UST,XYLT1
72	Ceramide Signaling	1.6	0.216	0.229	AKT3,CTSD,CYCS,MAP3K1,NFKB1,NFKB2,NGFR,PIK3R1,PIK3R2,PPP2CB,PRKCZ,RAP2A,RAP2B,RELA,RRAS2,S1PR5,SPHK1,SPHK2,TNFRSF1A
73	p70S6K Signaling	1.4	0.194	0.218	AKT3,BCAP31,BTK,F2R,IL4R,JAK1,PDIA3,PIK3R1,PIK3R2,PLCB4,PLCD3,PLCH2,PLD1,PPP2CB,PRKCD,PRKCG,PRKCZ,RAP2A,RAP2B,RRAS2,SYK,YWHAB,YWHAE,YWHAG,YWHAH
74	Apelin Endothelial Signaling Pathway	1.71	0.209	0.209	ADCY7,AKT3,AQP2,ARNT,CALM1 (includes others),GNA11,GNAS,HIF1A,ICAM1,KLF2,MAPK12,MAPK9,NFKB1,NFKB2,PIK3R1,PIK3R2,PLCB4,PRKCD,PRKCG,PRKCZ,RAP2A,RAP2B,RELA,RRAS2
75	Inhibition of ARE-Mediated mRNA Degradation Pathway	1.66	0.205	0.2	AKT3,CNOT6,CNOT7,DIS3,EXOSC1,EXOSC7,MAP3K7,MAPK12,MAPK15,NGFR,PARN,PPP2CB,PRKACB,PSME2,PSMF1,TNFRSF1A,TNFSF12,TNFSF13,TNFSF14,YWHAB,YWHAE,YWHAG,YWHAH,ZFP36,ZNF331
76	PI3K Signaling in B Lymphocytes	1.3	0.188	0.2	AKT3,ATF6B,BLNK,BTK,CALM1 (includes others),CAMK2D,CD81,IL4R,NFAT5,NFKB1,NFKB2,NFKBIA,NFKBID,NFKBIE,PDIA3,PIK3R1,PIK3R2,PLCB4,PLCD3,PLCH2,PRKCZ,RAP2A,RAP2B,RELA,RRAS2,SYK
77	GÎ±q Signaling	2.45	0.217	0.192	AKT3,BTK,CALM1 (includes others),GNA11,GNA15,GNAS,GNB4,GNG12,GNG2,GNG7,GRK2,HMOX1,HTR2A,NAPEPLD,NFKB1,NFKB2,NFKBIA,NFKBID,NFKBIE,PIK3R1,PIK3R2,PLCB4,PLD1,PLD3,PRKCD,PRKCG,PRKCZ,PTK2B,RELA,RHOBTB1,RHOBTB2,RHOH,RHOT1,RHOU
78	Acute Phase Response Signaling	3.65	0.235	0.16	A2M,AKT3,AMBP,APCS,APOA2,CEBPB,FN1,HMOX1,IL1F10,IL1R1,IL1RN,IL36B,IL37,IL6R,MAP2K3,MAP3K1,MAP3K14,MAP3K7,MAPK12,MAPK9,NFKB1,NFKB2,NFKBIA,NFKBID,NFKBIE,NGFR,NOLC1,PIK3R1,PIK3R2,RAP2A,RAP2B,RELA,RRAS2,SAA2,SERPINA1,SOCS1,SOCS2,SOCS3,SOD2,STAT3,TNFRSF1A,TRADD
79	IL-8 Signaling	4.34	0.24	0	AKT3,BRAF,CXCL8,CYBB,DEFA1 (includes others),EIF4EBP1,GNA12,GNAS,GNB4,GNG12,GNG2,GNG7,HBEGF,HMOX1,ICAM1,IRAK2,IRAK3,ITGAX,ITGB2,ITGB5,LIMK1,MAP4K4,MAPK12,MAPK9,MPO,NAPEPLD,NFKB1,PDGFC,PGF,PIK3R1,PIK3R2,PLD1,PLD3,PRKCD,PRKCG,PRKCZ,PTK2B,RAB11FIP2,RAP2A,RAP2B,RELA,RHOBTB1,RHOBTB2,RHOH,RHOT1,RHOU,RRAS2,VEGFA
80	PKCÎ¸ Signaling in T Lymphocytes	2.03	0.206	0	CACNA1D,CACNA1S,CACNA2D1,CACNA2D2,CAMK2D,CD247,CD3E,CD4,HLA-DMA,HLA-DMB,HLA-DOA,HLA-DQA1,HLA-DRA,LCP2,MAP3K1,MAP3K12,MAP3K14,MAP3K7,MAP3K8,NFAT5,NFKB1,NFKB2,NFKBIA,NFKBID,NFKBIE,PIK3R1,PIK3R2,RAP2A,RAP2B,RELA,RRAS2,TRGV9
81	fMLP Signaling in Neutrophils	1.93	0.216	0	ARPC1B,CALM1 (includes others),CYBB,FPR2,GNAS,GNB4,GNG12,GNG2,GNG7,NFAT5,NFKB1,NFKB2,NFKBIA,NFKBID,NFKBIE,PIK3R1,PIK3R2,PLCB4,PRKCD,PRKCG,PRKCZ,RAP2A,RAP2B,RELA,RRAS2
82	HGF Signaling	1.62	0.207	0	AKT3,ELF1,ETS1,ETS2,ITGA5,ITGB1,MAP3K1,MAP3K12,MAP3K14,MAP3K7,MAP3K8,MAPK12,MAPK9,PIK3R1,PIK3R2,PRKCD,PRKCG,PRKCZ,PXN,RAP2A,RAP2B,RRAS2,STAT3
83	Heparan Sulfate Biosynthesis (Late Stages)	1.58	0.225	0	AARS1,CES3,CHST10,CHST12,CHST15,CHST4,CHST7,DTD2,EXT2,EXTL2,GLCE,NDST4,PRDX6,SULT1C2,SULT1C4,UST
84	NGF Signaling	1.5	0.202	0	AKT3,MAP3K1,MAP3K12,MAP3K14,MAP3K7,MAP3K8,MAPK12,MAPK9,NFKB1,NFKB2,NGFR,NTRK1,PIK3R1,PIK3R2,PRKCD,PRKCZ,RAP2A,RAP2B,RELA,RPS6KC1,RRAS2,TP53,TRAF4
85	Inflammasome pathway	1.35	0.3	0	CTSB,NFKB1,NFKB2,NLRC4,NLRP3,PYCARD
86	Senescence Pathway	4.23	0.222	-0.135	AKT3,ANAPC10,ANAPC11,ANAPC5,ANAPC7,ASXL1,BMPR2,BRAF,CACNA1D,CACNA1S,CALM1 (includes others),CAPN3,CAPNS1,CAT,CEBPB,CGAS,CXCL8,DHCR24,DLAT,DLD,DMTF1,E2F1,EED,EIF4EBP1,ELF1,ETS1,ETS2,FZR1,GADD45B,IFNA4,MAP2K3,MAP3K7,MAPK12,MAPK15,MAPKAPK3,MRE11,NBN,NFAT5,NFKB1,NFKB2,PCGF1,PDHX,PDK1,PDK2,PHF1,PIK3R1,PIK3R2,PPP2CB,PRKCZ,RAD50,RAP2A,RAP2B,RASSF5,RRAS2,SAA2,SMAD5,SMAD6,SOD2,TGFBR2,TLR2,TP53
87	Neuroinflammation Signaling Pathway	1.44	0.173	-0.146	AGER,AKT3,APH1B,BACE1,BIRC3,BMPR2,CCL3,CD200R1,CXCL8,CYBB,GABRQ,HLA-DMA,HLA-DMB,HLA-DOA,HLA-DQA1,HLA-DRA,HLA-E,HMOX1,ICAM1,IDE,IFNA4,IL1R1,IL6R,IRAK2,IRAK3,JAK1,JAK3,MAPK12,MAPK15,MAPK9,NCSTN,NFAT5,NFKB1,NFKB2,NLRP3,PIK3R1,PIK3R2,PLA2G10,PLA2G3,PLA2G4D,PRKCG,PYCARD,RELA,SOD2,SYK,TGFBR2,TICAM2,TLR2,TLR7,TNFRSF1A,TREM2,TYROBP
88	GNRH Signaling	2.27	0.208	-0.18	ADCY7,CACNA1D,CACNA1S,CACNA2D1,CACNA2D2,CALM1 (includes others),CAMK2D,GNA11,GNA15,GNAS,GNG2,GNG7,HBEGF,MAP2K3,MAP3K1,MAP3K12,MAP3K14,MAP3K7,MAP3K8,MAPK12,MAPK9,NFKB1,NFKB2,PAK3,PAK6,PLCB4,PRKACB,PRKCD,PRKCG,PRKCZ,PTK2B,PXN,RAP2A,RAP2B,RELA,RRAS2
89	NF-ÎºB Activation by Viruses	5.24	0.329	-0.192	AKT3,CD4,ELP1,ITGA5,ITGA6,ITGAL,ITGB1,ITGB2,ITGB5,MAP3K1,MAP3K14,NFKB1,NFKB2,NFKBIA,NFKBID,NFKBIE,PIK3R1,PIK3R2,PRKCD,PRKCG,PRKCZ,RAP2A,RAP2B,RELA,RRAS2,TBP,TNFRSF14
90	PTEN Signaling	1.51	0.198	-0.209	AKT3,BCAR1,BMPR2,CSNK2A1,FGFR1,FOXO6,ITGA5,ITGB1,MAGI3,NFKB1,NFKB2,NGFR,NTRK1,OCRL,PIK3R1,PIK3R2,PREX2,PRKCZ,RAP2A,RAP2B,RELA,RRAS2,SHARPIN,TGFBR2,YWHAH
91	G Beta Gamma Signaling	1.43	0.197	-0.209	AKT3,BTK,CACNA1D,CACNA1S,CACNA2D1,CACNA2D2,DNM2,GNA11,GNA12,GNA15,GNAS,GNAZ,GNB4,GNG12,GNG2,GNG7,HBEGF,PRKACB,PRKCD,PRKCG,PRKCZ,RAP2A,RAP2B,RRAS2
92	Induction of Apoptosis by HIV1	3.51	0.311	-0.229	BIRC3,CXCR4,CYCS,ELP1,MAP3K14,MAPK12,MAPK9,NFKB1,NFKB2,NFKBIA,NFKBID,NFKBIE,NGFR,RELA,SLC25A5,TNFRSF1A,TP53,TRADD,TRAF1
93	Sumoylation Pathway	2.3	0.233	-0.243	CEBPA,CTBP1,ETS1,HDAC2,ISG20,KDM1A,MAPK12,MAPK9,NFKB1,NFKB2,NFKBIA,PCNA,RHOBTB1,RHOBTB2,RHOH,RHOT1,RHOU,RPA1,SAE1,SERBP1,SUMO1,SUMO3,SUMO4,TP53
94	TWEAK Signaling	4.68	0.429	-0.258	BAG4,BIRC3,CYCS,MAP3K14,NFKB1,NFKB2,NFKBIA,NFKBID,NFKBIE,RELA,TNFRSF12A,TNFRSF25,TNFSF12,TRADD,TRAF1
95	Calcium-induced T Lymphocyte Apoptosis	1.54	0.227	-0.277	ATP2A3,CALM1 (includes others),CD247,CD3E,CD4,HDAC2,HLA-DMA,HLA-DMB,HLA-DOA,HLA-DQA1,HLA-DRA,PRKCD,PRKCG,PRKCZ,TRGV9
96	IL-2 Signaling	1.5	0.23	-0.277	AKT3,CSNK2A1,IL2RA,JAK1,JAK3,PIK3R1,PIK3R2,PTK2B,RAP2A,RAP2B,RRAS2,SOCS1,STAT5B,SYK
97	Macropinocytosis Signaling	1.33	0.211	-0.302	ABI1,ANKFY1,ITGA5,ITGB1,ITGB2,ITGB5,PDGFC,PDGFD,PIK3R1,PIK3R2,PRKCD,PRKCG,PRKCZ,RAP2A,RAP2B,RRAS2
98	Renal Cell Carcinoma Signaling	1.42	0.212	-0.333	AKT3,ARNT,CUL2,ELOB,ETS1,FH,HIF1A,PAK3,PAK6,PIK3R1,PIK3R2,RAP2A,RAP2B,RPS27A,RRAS2,TGFA,VEGFA
99	Putrescine Degradation III	1.76	0.333	-0.378	ALDH1A1,ALDH2,ALDH3A2,ALDH4A1,ALDH9A1,SAT1,SMOX
100	Ephrin Receptor Signaling	1.99	0.2	-0.392	ABI1,ACP1,ADAM10,AKT3,ARPC1B,BCAR1,CXCR4,EFNA1,EPHB4,FGF1,GNA11,GNA12,GNA15,GNAS,GNAZ,GNB4,GNG12,GNG2,GNG7,ITGA5,ITGB1,LIMK1,MAP3K14,MAP4K4,PAK3,PAK6,PDGFC,PDGFD,PGF,PXN,RAP2A,RAP2B,RRAS2,SORBS1,STAT3,VEGFA
101	Th1 Pathway	3.19	0.248	-0.408	APH1B,CD247,CD3E,CD4,CD8A,HLA-DMA,HLA-DMB,HLA-DOA,HLA-DPA1,HLA-DPB1,HLA-DQA1,HLA-DRA,ICAM1,ICOS,IL18R1,IL6R,IRF1,ITGB2,JAK1,JAK3,KLRD1,NCSTN,NFKB1,PIK3R1,PIK3R2,RUNX3,SOCS1,SOCS3,STAT3,STAT4
102	Rac Signaling	2.12	0.223	-0.408	ARPC1B,BAIAP2,CYBB,CYFIP1,CYFIP2,ELK4,ITGA5,ITGB1,LIMK1,MAP3K1,NFKB1,NFKB2,PAK3,PAK6,PIK3R1,PIK3R2,PIP4K2B,PIP4K2C,PLD1,PRKCZ,PTK2B,RAP2A,RAP2B,RELA,RRAS2
103	RhoGDI Signaling	1.56	0.189	-0.408	ARHGAP1,ARHGEF1,ARHGEF4,ARPC1B,CDH18,CDH23,CDH26,CDH8,ESR2,GNA11,GNA12,GNA15,GNAS,GNAZ,GNB4,GNG12,GNG2,GNG7,ITGA5,ITGB1,LIMK1,MYL3,MYL5,PAK3,PAK6,PIP4K2B,PIP4K2C,PPP1R12B,RHOBTB1,RHOBTB2,RHOH,RHOT1,RHOU,WASF2
104	Bile Acid Biosynthesis, Neutral Pathway	1.64	0.385	-0.447	AMACR,CYP27A1,CYP3A4,CYP8B1,SCP2
105	14-3-3-mediated Signaling	1.47	0.197	-0.447	AKT3,MAPK12,MAPK9,PDCD6IP,PDIA3,PIK3R1,PIK3R2,PLCB4,PLCD3,PLCH2,PRKCD,PRKCG,PRKCZ,RAP2A,RAP2B,RRAS2,TNFRSF1A,TUBA1B,TUBA1C,TUBA4A,TUBB,YWHAB,YWHAE,YWHAG,YWHAH
106	Cardiac Hypertrophy Signaling	1.48	0.179	-0.493	ADCY7,ADRA2B,ADRA2C,CACNA1D,CACNA1S,CALM1 (includes others),GNA11,GNA12,GNA15,GNAS,GNAZ,GNB4,GNG12,GNG2,GNG7,IL6R,MAP2K3,MAP3K1,MAP3K12,MAP3K14,MAP3K7,MAP3K8,MAPK12,MAPK9,MAPKAPK3,MYL3,MYL5,PDIA3,PIK3R1,PIK3R2,PLCB4,PLCD3,PLCH2,PRKACB,RAP2A,RAP2B,RHOBTB1,RHOBTB2,RHOH,RHOT1,RHOU,RRAS2,TGFBR2
107	CD28 Signaling in T Helper Cells	2.3	0.225	-0.5	AKT3,ARPC1B,CALM1 (includes others),CD247,CD3E,CD4,CTLA4,HLA-DMA,HLA-DMB,HLA-DOA,HLA-DQA1,HLA-DRA,LCP2,MAP3K1,MAPK12,MAPK9,NFAT5,NFKB1,NFKB2,NFKBIA,NFKBID,NFKBIE,PIK3R1,PIK3R2,RELA,SYK,TRGV9
108	Angiopoietin Signaling	1.99	0.24	-0.5	AKT3,DOK2,ELP1,NFKB1,NFKB2,NFKBIA,NFKBID,NFKBIE,PAK3,PAK6,PIK3R1,PIK3R2,RAP2A,RAP2B,RELA,RRAS2,STAT5B,TNIP1
109	PEDF Signaling	1.91	0.232	-0.5	AKT3,ARHGAP22,MAPK12,NFKB1,NFKB2,NFKBIA,NFKBID,NFKBIE,PIK3R1,PIK3R2,PPARG,RAP2A,RAP2B,RELA,RRAS2,SOD2,TCF7,TP53,WASF2
110	GÎ±12/13 Signaling	2.09	0.215	-0.6	AKT3,ARHGEF1,BTK,CDH18,CDH23,CDH26,CDH8,F2R,GNA12,LPAR2,MAP3K1,MAPK12,MAPK9,MYL3,MYL5,NFKB1,NFKB2,NFKBIA,NFKBID,NFKBIE,PIK3R1,PIK3R2,PTK2B,PXN,RAP2A,RAP2B,RELA,RRAS2
111	Regulation of eIF4 and p70S6K Signaling	3.33	0.236	-0.632	AKT3,EIF1AX,EIF3C,EIF3D,EIF3E,EIF3H,EIF3K,EIF4A2,EIF4EBP1,ITGA5,ITGB1,MAPK12,PAIP1,PIK3R1,PIK3R2,PPP2CB,PRKCZ,RAP2A,RAP2B,RPS10,RPS13,RPS17,RPS18,RPS20,RPS21,RPS23,RPS24,RPS25,RPS26,RPS27A,RPS27L,RPS29,RPS3A,RPS4X,RPS5,RPS7,RRAS2
112	STAT3 Pathway	2.4	0.222	-0.688	BMPR2,CISH,FGFR1,IL18R1,IL18RAP,IL1R1,IL1R2,IL1RL1,IL20RB,IL2RA,IL3RA,IL4R,IL5RA,IL6R,MAP3K12,MAPK12,MAPK9,NGFR,NTRK1,PIM1,RAP2A,RAP2B,RRAS2,SOCS1,SOCS2,SOCS3,STAT3,TGFA,TGFBR2,VEGFA
113	Role of NFAT in Regulation of the Immune Response	3.85	0.238	-0.845	AKAP5,AKT3,BLNK,BTK,CALM1 (includes others),CD247,CD3E,CD4,CSNK1G1,ELP1,FCER1A,FCGR2C,GNA11,GNA12,GNA15,GNAS,GNAZ,GNB4,GNG12,GNG2,GNG7,HLA-DMA,HLA-DMB,HLA-DOA,HLA-DQA1,HLA-DRA,LCP2,NFAT5,NFKB1,NFKB2,NFKBIA,NFKBID,NFKBIE,PIK3R1,PIK3R2,PLCB4,RAP2A,RAP2B,RELA,RRAS2,SYK,TRGV9,XPO1
114	iCOS-iCOSL Signaling in T Helper Cells	1.89	0.216	-0.943	AKT3,CALM1 (includes others),CAMK2D,CD247,CD3E,CD4,HLA-DMA,HLA-DMB,HLA-DOA,HLA-DQA1,HLA-DRA,ICOS,IL2RA,LCP2,NFAT5,NFKB1,NFKB2,NFKBIA,NFKBID,NFKBIE,PIK3R1,PIK3R2,RELA,TRGV9
115	Ketogenesis	1.98	0.455	-1	ACAA2,ACAT1,HADHB,HMGCL,HMGCLL1
116	IGF-1 Signaling	1.42	0.202	-1	AKT3,CSNK2A1,GRB10,IGFBP2,JAK1,PIK3R1,PIK3R2,PRKACB,PRKCZ,PXN,RAP2A,RAP2B,RRAS2,SOCS1,SOCS2,SOCS3,STAT3,YWHAB,YWHAE,YWHAG,YWHAH
117	PPARÎ±/RXRÎ± Activation	2.3	0.205	-1.134	ACAA1,ADCY7,APOA2,BMPR2,CD36,CKAP5,GK,GNA11,GNA15,GNAS,GOT2,GPD1,IL18RAP,IL1R1,IL1R2,IL1RL1,ITGB5,MAP2K3,MAP3K14,MAP3K7,MAP4K4,MED24,NCOR1,NFKB1,NFKB2,NFKBIA,NFKBID,NFKBIE,PDIA3,PLCB4,PLCD3,PLCH2,PRKACB,RAP2A,RAP2B,RELA,RRAS2,STAT5B,TGFBR2
118	Tryptophan Degradation X (Mammalian, via Tryptamine)	1.36	0.28	-1.134	AKR1A1,ALDH1A1,ALDH2,ALDH3A2,ALDH4A1,ALDH9A1,SMOX
119	Noradrenaline and Adrenaline Degradation	1.82	0.286	-1.265	ADH1B,AKR1A1,ALDH1A1,ALDH2,ALDH3A2,ALDH4A1,ALDH9A1,COMT,DHRS4,SMOX
120	Stearate Biosynthesis I (Animals)	1.39	0.239	-1.265	ACOT2,ACOT4,ACOT7,CYP2E1,DBT,DHCR24,GNPAT,MBOAT7,PPT1,SRD5A3,TECR
121	Unfolded protein response	2.19	0.268	-1.291	AMFR,CANX,CEBPA,CEBPB,CEBPD,CEBPZ,ERN1,HSPA4,HSPA6,HSPA9,MBTPS2,P4HB,PDIA6,PPARG,PPP1R15A
122	Leucine Degradation I	2.45	0.556	-1.342	ACADM,HMGCL,HMGCLL1,IVD,MCCC1
123	Leukotriene Biosynthesis	1.64	0.385	-1.342	ALOX5,GGT5,LTA4H,MGST2,MGST3
124	Phenylalanine Degradation IV (Mammalian, via Side Chain)	1.5	0.357	-1.342	AASDH,ALDH2,ALDH3A2,GOT2,SMOX
125	Dopamine Degradation	1.37	0.267	-1.414	ALDH1A1,ALDH2,ALDH3A2,ALDH4A1,ALDH9A1,COMT,SMOX,SULT1C4
126	BAG2 Signaling Pathway	1.6	0.256	-1.508	ANXA2,CTSB,HSPA4,HSPA6,HSPA9,NFKB1,NFKB2,PSME2,PSMF1,RELA,TP53
127	Antioxidant Action of Vitamin C	2.59	0.239	-1.633	GLRX,HMOX1,LCAT,MAPK12,MAPK9,NAPEPLD,NFKB1,NFKB2,NFKBIA,NFKBID,NFKBIE,PDIA3,PLA2G10,PLA2G3,PLA2G4D,PLAAT3,PLCB4,PLCD3,PLCH2,PLD1,PLD3,PNPLA3,PNPLA8,RELA,SLC2A5,STAT5B
128	NRF2-mediated Oxidative Stress Response	2.59	0.212	-1.633	AKR1A1,CAT,CCT7,CYP4Z1,DNAJA3,DNAJB1,DNAJC10,DNAJC15,DNAJC17,DNAJC19,DNAJC5B,EPHX1,ERP29,GSTK1,GSTP1,HACD3,HMOX1,JUND,MAF,MAFF,MAFK,MAP2K3,MAP3K1,MAP3K7,MAPK9,MGST2,MGST3,PIK3R1,PIK3R2,PRDX1,PRKCD,PRKCG,PRKCZ,RAP2A,RAP2B,RRAS2,SCARB1,SOD1,SOD2,USP14
129	Histamine Degradation	1.69	0.353	-1.633	ALDH1A1,ALDH2,ALDH3A2,ALDH4A1,ALDH9A1,HNMT
130	Fatty Acid Î±-oxidation	1.35	0.3	-1.633	ALDH1A1,ALDH2,ALDH3A2,ALDH4A1,ALDH9A1,TMLHE
131	Choline Biosynthesis III	2.7	0.467	-1.89	CEPT1,CHPT1,HMOX1,NAPEPLD,PCYT1B,PLD1,PLD3
132	Valine Degradation I	2.17	0.389	-1.89	ABAT,DBT,DLD,ECHS1,EHHADH,HADHB,HIBADH
133	Purine Nucleotides De Novo Biosynthesis II	1.3	0.364	-2	ADSL,ATIC,GMPS,PFAS
134	mTOR Signaling	5.39	0.252	-2.041	AKT3,DDIT4,EIF3C,EIF3D,EIF3E,EIF3H,EIF3K,EIF4A2,EIF4B,EIF4EBP1,FKBP1A,HIF1A,HMOX1,MAPKAP1,NAPEPLD,PDGFC,PGF,PIK3R1,PIK3R2,PLD1,PLD3,PPP2CB,PRKCD,PRKCG,PRKCZ,RAP2A,RAP2B,RHOBTB1,RHOBTB2,RHOH,RHOT1,RHOU,RPS10,RPS13,RPS17,RPS18,RPS20,RPS21,RPS23,RPS24,RPS25,RPS26,RPS27A,RPS27L,RPS29,RPS3A,RPS4X,RPS5,RPS6KC1,RPS7,RPTOR,RRAS2,VEGFA
135	LXR/RXR Activation	5.13	0.289	-2.191	ABCG1,AMBP,APOA2,APOA5,APOC1,APOC2,APOE,ARG2,CD36,CETP,ECHS1,HADH,IL18RAP,IL1F10,IL1R1,IL1R2,IL1RL1,IL1RN,IL36B,IL37,LCAT,LYZ,MSR1,NCOR1,NFKB1,NFKB2,NGFR,PLTP,PON3,RELA,RXRB,SAA2,SCD,SERPINA1,TNFRSF1A
136	Heme Biosynthesis II	2.45	0.556	-2.236	ALAD,ALAS1,FECH,UROD,UROS
137	Acyl-CoA Hydrolysis	1.64	0.385	-2.236	ACOT2,ACOT4,ACOT7,GNPAT,PPT1
138	Isoleucine Degradation I	2.7	0.467	-2.449	ACAA2,ACAT1,DLD,ECHS1,EHHADH,HADHB,HSD17B10
139	PPAR Signaling	3.26	0.26	-2.502	IL18RAP,IL1F10,IL1R1,IL1R2,IL1RL1,IL1RN,IL36B,IL37,MAP3K14,MAP3K7,MAP4K4,NCOR1,NFKB1,NFKB2,NFKBIA,NFKBID,NFKBIE,NGFR,PDGFC,PDGFD,PPARG,RAP2A,RAP2B,RELA,RRAS2,STAT5B,TNFRSF1A
140	Glutaryl-CoA Degradation	5.12	0.625	-3	ACAA2,ACAT1,EHHADH,HADH,HADHB,HSD17B10,HSD17B4,HSD17B8,L3HYPDH,PARK7
141	Tryptophan Degradation III (Eukaryotic)	4.11	0.478	-3.162	ACAA2,ACAT1,EHHADH,HADH,HADHB,HSD17B10,HSD17B4,HSD17B8,KMO,L3HYPDH,PARK7
142	TCA Cycle II (Eukaryotic)	5.53	0.542	-3.606	ACO1,ACO2,CS,DLD,FH,IDH3A,MDH1,MDH2,SDHB,SDHC,SDHD,SUCLA2,SUCLG1
143	Fatty Acid Î²-oxidation I	3.84	0.406	-3.606	ACAA1,ACAA2,ACADM,ECHS1,ECI2,EHHADH,HADH,HADHB,HSD17B10,HSD17B4,HSD17B8,IVD,SCP2
144	EIF2 Signaling	5.52	0.25	-4.642	AKT3,EIF1AX,EIF2AK1,EIF3C,EIF3D,EIF3E,EIF3H,EIF3K,EIF4A2,EIF5B,HNRNPA1,PAIP1,PIK3R1,PIK3R2,PPP1CC,PPP1R15A,RAP2A,RAP2B,RPL10A,RPL12,RPL15,RPL17,RPL21,RPL22,RPL23,RPL24,RPL26L1,RPL27,RPL27A,RPL3,RPL31,RPL32,RPL35A,RPL36A,RPL4,RPL7,RPL7A,RPS10,RPS13,RPS17,RPS18,RPS20,RPS21,RPS23,RPS24,RPS25,RPS26,RPS27A,RPS27L,RPS29,RPS3A,RPS4X,RPS5,RPS7,RRAS2,VEGFA
145	Oxidative Phosphorylation	24.7	0.56	-7.298	ATP5F1B,ATP5F1C,ATP5F1D,ATP5MC1,ATP5MC2,ATP5MC3,ATP5ME,ATP5MF,ATP5PB,ATP5PD,ATP5PF,ATPAF1,COX15,COX4I1,COX5A,COX5B,COX6A1,COX6B1,COX6C,COX7A2,COX7A2L,COX8A,CYCS,NDUFA1,NDUFA10,NDUFA11,NDUFA12,NDUFA2,NDUFA4,NDUFA5,NDUFA6,NDUFA7,NDUFA8,NDUFA9,NDUFAB1,NDUFB1,NDUFB10,NDUFB2,NDUFB4,NDUFB5,NDUFB6,NDUFB7,NDUFB8,NDUFB9,NDUFS2,NDUFS3,NDUFS4,NDUFS6,NDUFS7,NDUFS8,SDHB,SDHC,SDHD,SURF1,UQCR10,UQCRB,UQCRC2,UQC…

## Sheet: Table S7 SA vs MMA-sputum
Table S7:	SA vs MMA - induced sputum
	U-BIOPRED
	Ingenuity Canonical Pathways	-log(p-value)	Ratio	z-score	Molecules					none in NOVA
1	Oxidative Phosphorylation	7.17	0.229	-5	ATP5F1A,ATP5MC2,ATP5PB,ATP5PF,ATP5PO,ATPAF1,CYCS,NDUFA11,NDUFA12,NDUFA13,NDUFA8,NDUFA9,NDUFAB1,NDUFB1,NDUFB10,NDUFB5,NDUFB7,NDUFB8,NDUFS2,NDUFS3,NDUFS4,NDUFS6,NDUFS7,NDUFV3,SURF1
2	Sirtuin Signaling Pathway	7.03	0.158	3.087	ACLY,APEX1,ARG2,ATP5F1A,ATP5PB,ATP5PF,CXCL8,E2F1,EPAS1,EPO,GLUD1,GOT2,H3-3A/H3-3B,LDHB,NDRG1,NDUFA11,NDUFA12,NDUFA13,NDUFA8,NDUFA9,NDUFAB1,NDUFAF2,NDUFB1,NDUFB10,NDUFB5,NDUFB7,NDUFB8,NDUFS2,NDUFS3,NDUFS4,NDUFS6,NDUFS7,NDUFV3,NFKB2,PARP1,PCK1,PCK2,PGAM2,PPARG,TOMM20,TOMM7,TOMM70,TP53,TSPO,TUBA4A,TUBA4B
3	Noradrenaline and Adrenaline Degradation	5.71	0.343	-0.577	ADH1A,ADH1B,AKR1A1,ALDH1A1,ALDH1A3,ALDH2,ALDH3A2,ALDH9A1,COMT,DHRS4,MAOA,SMOX
4	Dopamine Degradation	4.73	0.333	-1.265	ALDH1A1,ALDH1A3,ALDH2,ALDH3A2,ALDH9A1,COMT,MAOA,SMOX,SULT1A1,SULT1A2
5	Isoleucine Degradation I	4.56	0.467	-2.449	ACAA2,ACAT1,DLD,ECHS1,HADHA,HADHB,HSD17B10
6	Fatty Acid Î²-oxidation I	4.45	0.312	-3.162	ACAA2,ACADM,ECHS1,HADH,HADHA,HADHB,HSD17B10,IVD,SCP2,SLC27A1
7	Serotonin Degradation	4.42	0.224	-0.775	ADH1A,ADH1B,AKR1A1,ALDH1A1,ALDH1A3,ALDH2,ALDH3A2,ALDH9A1,DHRS4,EXT2,MAOA,SMOX,SULT1A1,SULT1A2,UGT2B28
8	Glutaryl-CoA Degradation	4.33	0.438	-2.449	ACAA2,ACAT1,HADH,HADHA,HADHB,HSD17B10,PARK7
9	LXR/RXR Activation	4.15	0.174	-2.183	ABCG1,APOA1,APOC1,APOC2,APOE,ARG2,CD36,ECHS1,HADH,HPR,IL1F10,IL1R2,IL1RAP,IL1RL1,IL1RN,LYZ,MSR1,NFKB2,SAA2,SCD,SERPINA1
10	Tryptophan Degradation III (Eukaryotic)	4.03	0.348	-1.89	ACAA2,ACAT1,HADH,HADHA,HADHB,HSD17B10,IDO1,PARK7
11	Leukotriene Biosynthesis	3.94	0.462	-0.816	ALOX5,GGT5,LTA4H,LTC4S,MGST2,MGST3
12	LPS/IL-1 Mediated Inhibition of RXR Function	3.83	0.138	2.333	ABCB11,ABCC3,ABCG1,ALDH1A1,ALDH1A3,ALDH2,ALDH3A2,ALDH3B2,ALDH9A1,APOC1,APOC2,APOE,CHST12,CHST15,FABP4,GSTK1,GSTO2,IL1F10,IL1R2,IL1RAP,IL1RL1,IL1RN,MAOA,MGST2,MGST3,PPARGC1B,SCARB1,SLC27A1,SMOX,SULT1A1,SULT1A2
13	Tryptophan Degradation X (Mammalian, via Tryptamine)	3.74	0.32	-0.707	AKR1A1,ALDH1A1,ALDH1A3,ALDH2,ALDH3A2,ALDH9A1,MAOA,SMOX
14	Ethanol Degradation II	3.66	0.281	-1	ADH1A,ADH1B,AKR1A1,ALDH1A1,ALDH1A3,ALDH2,ALDH3A2,ALDH9A1,DHRS4
15	Putrescine Degradation III	3.46	0.333	-0.378	ALDH1A1,ALDH1A3,ALDH2,ALDH3A2,ALDH9A1,MAOA,SMOX
16	NF-ÎºB Activation by Viruses	3.38	0.183	-0.277	AKT3,CD4,ELP1,ITGAL,ITGB5,NFKB2,NFKBIA,NFKBID,PIK3C2A,PRKCG,PRKCZ,PRKD1,RAP2A,RASD1,RASD2
17	Ketogenesis	3.31	0.455	-1	ACAA2,ACAT1,HADHA,HADHB,HMGCLL1
18	Histamine Degradation	3.18	0.353	-1.633	ALDH1A1,ALDH1A3,ALDH2,ALDH3A2,ALDH9A1,HNMT
19	mTOR Signaling	2.92	0.129	-1.291	AKT3,DDIT4,EIF3B,EIF3E,EIF3F,EIF3H,EIF3K,HMOX1,MAPKAP1,NAPEPLD,PIK3C2A,PLD1,PLD3,PLD4,PPP2R3B,PRKCG,PRKCZ,PRKD1,RAP2A,RASD1,RASD2,RHOBTB1,RHOH,RHOU,RPS10,RPS27L,RPS7
20	Acute Phase Response Signaling	2.91	0.134	0.258	A2M,AKT3,APCS,APOA1,C2,CEBPB,CRABP2,FN1,HMOX1,HP,IL1F10,IL1RAP,IL1RN,ITIH3,NFKB2,NFKBIA,NFKBID,RAP2A,RASD1,RASD2,SAA2,SERPINA1,SERPINE1,SERPING1
21	Phenylalanine Degradation IV (Mammalian, via Side Chain)	2.75	0.357	-0.447	ALDH2,ALDH3A2,GOT2,MAOA,SMOX
22	Role of Pattern Recognition Receptors in Recognition of Bacteria and Viruses	2.71	0.136	0.905	C1QA,C1QB,CXCL8,IFNA4,IL17A,IL17C,IL17F,IL1F10,IL21,IL25,NFKB2,PIK3C2A,PRKCG,PRKCZ,PRKD1,RIPK2,SYK,TLR2,TLR7,TNFSF12,TNFSF13
23	Leucine Degradation I	2.68	0.444	-1	ACADM,HMGCLL1,IVD,MCCC1
24	Production of Nitric Oxide and Reactive Oxygen Species in Macrophages	2.62	0.128	0.626	AKT3,APOA1,APOC1,APOC2,APOE,ARG2,CYBB,LYZ,MAP3K9,NCF1,NFKB2,NFKBIA,NFKBID,PIK3C2A,PPP1CC,PPP2R3B,PRKCG,PRKCZ,PRKD1,RHOBTB1,RHOH,RHOU,SERPINA1,TLR2
25	Choline Biosynthesis III	2.6	0.333	-1.342	HMOX1,NAPEPLD,PLD1,PLD3,PLD4
26	IL-8 Signaling	2.58	0.125	-1.091	AKT3,CXCL8,CYBB,GNA13,GNAS,HMOX1,IRAK2,ITGB5,LIMK1,NAPEPLD,NCF1,PIK3C2A,PLD1,PLD3,PLD4,PRKCG,PRKCZ,PRKD1,PTK2,RAP2A,RASD1,RASD2,RHOBTB1,RHOH,RHOU
27	Small Cell Lung Cancer Signaling	2.52	0.169	-0.816	AKT3,CKS1B,CYCS,E2F1,NFKB2,NFKBIA,NFKBID,PA2G4,PIK3C2A,PTK2,SKP2,TP53
28	Aryl Hydrocarbon Receptor Signaling	2.38	0.133	0	ALDH1A1,ALDH1A3,ALDH2,ALDH3A2,ALDH3B2,ALDH9A1,CCNA1,CTSD,DHFR,E2F1,GSTK1,GSTO2,HSPB2,MGST2,MGST3,NEDD8,NFKB2,NRIP1,TP53
29	tRNA Charging	2.36	0.205	-2.828	EPRS1,FARSB,IARS1,IARS2,NARS1,NARS2,VARS,YARS1
30	Unfolded protein response	2.36	0.179	0	CANX,CEBPA,CEBPB,CEBPD,CEBPE,ERN1,HSPA4,HSPA6,HSPA9,PPARG
31	Dermatan Sulfate Degradation (Metazoa)	2.33	0.294	-2.236	GM2A,HEXA,HEXB,HYAL2,IDUA
32	TCA Cycle II (Eukaryotic)	2.32	0.25	-2.449	ACO1,CS,DLD,FH,MDH1,SUCLG1
33	Purine Nucleotides De Novo Biosynthesis II	2.31	0.364	-2	ATIC,GART,GMPS,PFAS
34	IL-6 Signaling	2.29	0.136	1.807	A2M,AKT3,CEBPB,CXCL8,HSPB2,IL1F10,IL1R2,IL1RAP,IL1RL1,IL1RN,NFKB2,NFKBIA,NFKBID,PIK3C2A,RAP2A,RASD1,RASD2
35	NRF2-mediated Oxidative Stress Response	2.27	0.122	-0.832	AKR1A1,DNAJA3,DNAJC10,DNAJC5B,EPHX1,ERP29,GSTK1,GSTO2,HMOX1,MAF,MAFF,MGST2,MGST3,PIK3C2A,PPIB,PRDX1,PRKCG,PRKCZ,PRKD1,RAP2A,RASD1,RASD2,SCARB1
36	GÎ±q Signaling	2.27	0.127	-0.728	AKT3,BTK,CHRM1,GNAS,HMOX1,NAPEPLD,NFKB2,NFKBIA,NFKBID,PIK3C2A,PLD1,PLD3,PLD4,PRKCG,PRKCZ,PRKD1,RGS16,RHOBTB1,RHOH,RHOU
37	Valine Degradation I	2.22	0.278	-2.236	DLD,ECHS1,HADHA,HADHB,HIBADH
38	Superpathway of Geranylgeranyldiphosphate Biosynthesis I (via Mevalonate)	2.22	0.278	-2	ACAA2,ACAT1,GGPS1,HADHA,HADHB
39	Acute Myeloid Leukemia Signaling	2.12	0.146	0.333	AKT3,CCNA1,CEBPA,CSF1R,IDH1,KIT,NFKB2,PIK3C2A,PIM1,RAP2A,RASD1,RASD2,TCF7L2
40	Hepatic Fibrosis Signaling Pathway	2.11	0.103	2.137	AKT3,BMPR2,CCL3,CCN2,CEBPB,CXCL8,CYBB,FZD3,IL17A,IL1F10,IL1R2,IL1RAP,IL1RL1,IL1RN,IRAK2,KLF9,MYLK2,NCF1,NFKB2,NFKBIA,NFKBID,PIK3C2A,PPARG,PRKACB,PRKCG,PRKCZ,PRKD1,PTK2,RAP2A,RASD1,RASD2,RHOBTB1,RHOH,RHOU,SERPINE1,SMAD3,TCF7L2,TFRC
41	Oxidative Ethanol Degradation III	2.11	0.263	-1.342	ALDH1A1,ALDH1A3,ALDH2,ALDH3A2,ALDH9A1
42	Senescence Pathway	2.09	0.109	1.3	AKT3,ANAPC7,BMPR2,CAPN3,CAPNS1,CEBPB,CXCL8,DLD,E2F1,ELF1,ETS1,ETS2,FZR1,IFNA4,ING1,NFKB2,PARP1,PIK3C2A,PPP2R3B,PRKCZ,RAP2A,RASD1,RASD2,SAA2,SERPINE1,SMAD3,SMAD6,TLR2,TP53,YPEL3
43	TWEAK Signaling	2.06	0.2	-1.134	BAG4,BIRC3,CYCS,NFKB2,NFKBIA,NFKBID,TNFSF12
44	Fatty Acid Î±-oxidation	2.01	0.25	-1.342	ALDH1A1,ALDH1A3,ALDH2,ALDH3A2,ALDH9A1
45	PPAR Signaling	1.94	0.135	-2.887	CITED2,IL1F10,IL1R2,IL1RAP,IL1RL1,IL1RN,NFKB2,NFKBIA,NFKBID,NRIP1,PPARG,RAP2A,RASD1,RASD2
46	Angiopoietin Signaling	1.89	0.147	-1.414	AKT3,DOK2,ELP1,NFKB2,NFKBIA,NFKBID,PIK3C2A,PTK2,RAP2A,RASD1,RASD2
47	Pancreatic Adenocarcinoma Signaling	1.77	0.128	-1.508	AKT3,CYP2E1,E2F1,HMOX1,NAPEPLD,NFKB2,PA2G4,PIK3C2A,PLD1,PLD3,PLD4,RALBP1,SMAD3,TP53
48	VDR/RXR Activation	1.77	0.141	-1	CAMP,CEBPA,CEBPB,IGFBP5,IL1RL1,MXD1,PRKCG,PRKCZ,PRKD1,TRPV6,WT1
49	Apoptosis Signaling	1.75	0.131	-0.905	BIRC3,CAPN3,CAPNS1,CYCS,NFKB2,NFKBIA,NFKBID,PARP1,RAP2A,RASD1,RASD2,SPTAN1,TP53
50	Ethanol Degradation IV	1.75	0.217	-1.342	ALDH1A1,ALDH1A3,ALDH2,ALDH3A2,ALDH9A1
51	Glioma Signaling	1.74	0.127	0	AKT3,CAMK1,CAMK2G,E2F1,IDH1,PA2G4,PIK3C2A,PRKCG,PRKCZ,PRKD1,RAP2A,RASD1,RASD2,TP53
52	HMGB1 Signaling	1.74	0.115	0.905	AKT3,CXCL8,IL17A,IL17C,IL17F,IL1F10,IL21,IL25,NFKB2,PIK3C2A,RAP2A,RASD1,RASD2,RHOBTB1,RHOH,RHOU,SERPINE1,TNFSF12,TNFSF13
53	HGF Signaling	1.71	0.126	0.333	AKT3,ELF1,ETS1,ETS2,MAP3K9,MET,PIK3C2A,PRKCG,PRKCZ,PRKD1,PTK2,RAP2A,RASD1,RASD2
54	Chemokine Signaling	1.69	0.138	-0.333	CAMK1,CAMK2G,CCL4,CCR3,CXCR4,LIMK1,PPP1R12B,PTK2,RAP2A,RASD1,RASD2
55	Chondroitin Sulfate Degradation (Metazoa)	1.69	0.25	-2	GM2A,HEXA,HEXB,HYAL2
56	PEDF Signaling	1.62	0.134	-1.89	AKT3,NFKB2,NFKBIA,NFKBID,PIK3C2A,PPARG,RAP2A,RASD1,RASD2,TCF7L2,TP53
57	Apelin Endothelial Signaling Pathway	1.59	0.122	0.905	ADCY7,AKT3,GNA13,GNAS,KLF2,NFKB2,PIK3C2A,PRKCG,PRKCZ,PRKD1,RAP2A,RASD1,RASD2,SMAD3
58	Lymphotoxin Î² Receptor Signaling	1.57	0.151	-2.236	AKT3,CYCS,ELP1,NFKB2,NFKBIA,NFKBID,PIK3C2A,RELB
59	IL-23 Signaling Pathway	1.54	0.159	0.378	AKT3,IL17A,IL17F,IL21,NFKB2,NFKBIA,PIK3C2A
60	Glioma Invasiveness Signaling	1.53	0.135	-1.134	ITGB5,PIK3C2A,PTK2,RAP2A,RASD1,RASD2,RHOBTB1,RHOH,RHOU,TIMP2
61	Telomerase Signaling	1.5	0.121	0	AKT3,E2F1,ELF1,ETS1,ETS2,PIK3C2A,PPP2R3B,RAP2A,RASD1,RASD2,TEP1,TERT,TP53
62	Osteoarthritis Pathway	1.48	0.104	1.342	ACVRL1,ADAMTS5,BMPR2,CEBPB,CXCL8,DCN,DDIT4,EPAS1,FN1,FZD3,GDF5,IL1R2,IL1RAP,IL1RL1,LRP1,NFKB2,PPARG,SMAD3,SMAD6,SP7,TCF7L2,TLR2
63	Opioid Signaling Pathway	1.48	0.101	-0.626	ADCY7,AKT3,AP1B1,CACNA2D2,CACNG3,CAMK1,CAMK2G,GNAS,GRIN2B,GRIN2D,NFKB2,NFKBIA,NPBWR2,PRKACB,PRKCG,PRKCZ,PRKD1,RAP2A,RASD1,RASD2,RGS11,RGS12,RGS16,RYR1,SIGMAR1
64	Macropinocytosis Signaling	1.46	0.132	0.378	CSF1R,ITGB5,MET,PIK3C2A,PRKCG,PRKCZ,PRKD1,RAP2A,RASD1,RASD2
65	FAT10 Cancer Signaling Pathway	1.44	0.152	1.134	AKT3,BMPR2,CXCR4,NFKB2,NFKBIA,SMAD3,TP53
66	PFKFB4 Signaling Pathway	1.44	0.152	0	AMPD1,FBP1,GNAS,HK1,PRKACB,TKT,TP53
67	Huntington's Disease Signaling	1.44	0.101	0.632	AKT3,ATP5F1A,ATP5PB,ATP5PF,CAPN3,CAPNS1,CPLX2,CTSD,CYCS,DNM1,GOSR2,GRIN2B,HSPA4,HSPA6,HSPA9,PIK3C2A,POLR2K,POLR2L,PRKCG,PRKCZ,PRKD1,PSMF1,TP53,VTI1B
68	PPARÎ±/RXRÎ± Activation	1.43	0.105	-2	ADCY7,APOA1,BMPR2,CD36,GK,GNAS,GOT2,IL1R2,IL1RAP,IL1RL1,ITGB5,NFKB2,NFKBIA,NFKBID,PRKACB,RAP2A,RASD1,RASD2,SLC27A1,SMAD3
69	Ceramide Signaling	1.42	0.125	0.707	AKT3,CTSD,CYCS,ENPP7,NFKB2,PIK3C2A,PPP2R3B,PRKCZ,RAP2A,RASD1,RASD2
70	NF-ÎºB Signaling	1.41	0.106	-0.243	AKT3,BMPR2,IL1F10,IL1R2,IL1RN,NFKB2,NFKBIA,NFKBID,PELI1,PIK3C2A,PRKACB,PRKCZ,RAP2A,RASD1,RASD2,RELB,TLR2,TLR7,TNFAIP3
71	Regulation of eIF4 and p70S6K Signaling	1.39	0.108	-1.342	AGO1,AKT3,EIF2S3,EIF3B,EIF3E,EIF3F,EIF3H,EIF3K,PIK3C2A,PPP2R3B,PRKCZ,RAP2A,RASD1,RASD2,RPS10,RPS27L,RPS7
72	Superpathway of Cholesterol Biosynthesis	1.35	0.172	-2	ACAA2,ACAT1,GGPS1,HADHA,HADHB
73	Death Receptor Signaling	1.33	0.121	-2.714	ARHGDIB,BIRC3,CYCS,HSPB2,LIMK1,NFKB2,NFKBIA,NFKBID,PARP1,SPTAN1,TNFSF12
74	Phospholipase C Signaling	1.31	0.0973	-0.535	ADCY7,ARHGEF18,ARHGEF3,BLNK,BTK,GNA13,GNAS,HMOX1,NAPEPLD,NFKB2,PEBP1,PLD1,PLD3,PLD4,PPP1R12B,PRKCG,PRKCZ,PRKD1,RAP2A,RASD1,RASD2,RHOBTB1,RHOH,RHOU,SYK
75	Sumoylation Pathway	1.31	0.117	0.333	ARHGDIB,CEBPA,ETS1,KDM1A,NFKB2,NFKBIA,RHOBTB1,RHOH,RHOU,RPA1,SERBP1,TP53
